# Supplementary material for: Increased Production of Pathogenic, Airborne Fungal Spores upon Exposure of a Soil Mycobiota to Chlorinated Aromatic Hydrocarbon Pollutants
Source: Microbiol Spectr. 2023 Jun 7;11(4):e00667-23. doi: 10.1128/spectrum.00667-23 (PMC10434042; doi:10.1128/spectrum.00667-23)
Supplement: Supplemental file 2 — Supplemental material. Download spectrum.00667-23-s0002.xlsx, XLSX file, 0.05 MB [file spectrum.00667-23-s0002.xlsx]

## Sheet: OTU NGS
OTU	Accession number (MC3000 Blast hits)	Description	E value	Matching OTU Martins et al. Microbiome 2018	Description (Martins et al. Microbiome 2018 hits)
CL0001	HQ026746	Aspergillus fumigatus isolate alignments CL001 or CL003	4.73738e-87	CL0333	MF540309_Aspergillus fumigatus
CL0002	MK632011	Aspergillus niger isolate alignment CL006	6.16825e-86	CL0036	DTO 099-F5_Aspergillus tubingensis
CL0003	KP050665	Trichoderma atroviride	1.02639e-87	CL0051	KY214241_Trichoderma koningiopsis
CL0004	KR082953	Tremellomycetes sp	5.97135e-85
CL0005	KU609505	Sporidiobolus salmonicolor	9.60066e-109	CL0039	MG738329_Rhodotorula mucilaginosa
CL0006	HQ026746	Aspergillus fumigatus isolate alignments CL001 or CL003	1.03274e-78	CL0333	MF540309_Aspergillus fumigatus
CL0007	LN833541	Amorphotheca resinae	2.25066e-68	CL0087	KJ921607_Oidiodendron flavum
CL0008	HQ026746	Aspergillus fumigatus isolate alignments CL001 or CL003	4.71666e-57	CL0005	DTO 099-F7-Penicillium vagum
CL0009	MK632011	Aspergillus niger isolate alignment CL006	1.73944e-76	CL0036	DTO 099-F5_Aspergillus tubingensis
CL0010	JQ796884	Scutellinia sp	5.93113e-75
CL0011	MK632011	Aspergillus niger isolate alignment CL006	2.89018e-79	CL0036	DTO 099-F5_Aspergillus tubingensis
CL0012	KP067274	Syncephalastrum racemosum isolate alignments CL002, CL005 or CL007	5.50336e-92
CL0013	HQ026746	Aspergillus fumigatus isolate alignments CL001 or CL003	7.87551e-85	CL0333	MF540309_Aspergillus fumigatus
CL0014	HQ026746	Aspergillus fumigatus isolate alignments CL001 or CL003	4.80489e-77	CL0333	MF540309_Aspergillus fumigatus
CL0015	HQ026746	Aspergillus fumigatus isolate alignments CL001 or CL003	2.21974e-80	CL0333	MF540309_Aspergillus fumigatus
CL0016	KU727722	Trichoderma effusum	9.71653e-83	CL0003	MG725820_Trichoderma sp.
CL0017	HQ026746	Aspergillus fumigatus isolate alignments CL001 or CL003	2.20409e-85	CL0333	MF540309_Aspergillus fumigatus
CL0018	HQ026746	Aspergillus fumigatus isolate alignments CL001 or CL003	1.03274e-78	CL0333	MF540309_Aspergillus fumigatus
CL0019	KT852980	Rhizopus arrhizus	2.36576e-94
CL0020	X94173	Fusarium oxysporum	2.40969e-73	CL0002	DTO 099-G3_Fusarium oxysporum species complex
CL0021	KU582300	Fungi sp	8.59691e-73	CL0224	DTO 099-H5_1_Cladosporium phaenocomae
CL0022	HQ026746	Aspergillus fumigatus isolate alignments CL001 or CL003	4.77102e-82	CL0333	MF540309_Aspergillus fumigatus
CL0023	HQ026746	Aspergillus fumigatus isolate alignments CL001 or CL003	1.03274e-78	CL0333	MF540309_Aspergillus fumigatus
CL0024	HQ026746	Aspergillus fumigatus isolate alignments CL001 or CL003	4.80489e-77	CL0333	MF540309_Aspergillus fumigatus
CL0025	MK632011	Aspergillus niger isolate alignment CL006	2.8918e-74	CL0484	AY656627_Aspergillus ibericus
CL0026	HQ026746	Aspergillus fumigatus isolate alignments CL001 or CL003	2.9107e-74	CL0333	MF540309_Aspergillus fumigatus
CL0027	HQ026746	Aspergillus fumigatus isolate alignments CL001 or CL003	1.38404e-52	CL0040	DTO 098-I5_Aspergillus sp. (sect. Cremei)
CL0028	MK632011	Aspergillus niger isolate alignment CL006	6.25614e-76	CL0036	DTO 099-F5_Aspergillus tubingensis
CL0029	UDB027341	Asterotremella sp	4.42448e-81	CL0001	KY037850_Vanrija albida
CL0030	KT385745	Alternaria tenuissima	2.56637e-78	CL0486	KT223356_Drechslera biseptata
CL0031	HQ026746	Aspergillus fumigatus isolate alignment CL004	1.69273e-86	CL0333	MF540309_Aspergillus fumigatus
CL0032	HQ026746	Aspergillus fumigatus isolate alignments CL001 or CL003	7.87551e-85	CL0333	MF540309_Aspergillus fumigatus
CL0033	MK632011	Aspergillus niger isolate alignment CL006	2.89018e-79	CL0036	DTO 099-F5_Aspergillus tubingensis
CL0034	MK632011	Aspergillus niger isolate alignment CL006	1.34467e-77	CL0036	DTO 099-F5_Aspergillus tubingensis
CL0035	HQ026746	Aspergillus fumigatus isolate alignments CL001 or CL003	8.43866e-50	CL0040	DTO 098-I5_Aspergillus sp. (sect. Cremei)
CL0036	MK632011	Aspergillus niger isolate alignment CL006	8.03578e-80	CL0036	DTO 099-F5_Aspergillus tubingensis
CL0037	HQ026746	Aspergillus fumigatus isolate alignment CL001	9.44734e-60
CL0038	MK632011	Aspergillus niger isolate alignment CL006	3.73868e-78	CL0036	DTO 099-F5_Aspergillus tubingensis
CL0040	MK632011	Aspergillus niger isolate alignment CL006	6.21204e-81	CL0036	DTO 099-F5_Aspergillus tubingensis
CL0039	KT898625	Phlebiopsis gigantea	1.2058e-102
CL0041	MK632011	Aspergillus niger isolate alignment CL006	2.8918e-74	CL0484	AY656627_Aspergillus ibericus
CL0042	MK632011	Aspergillus niger isolate alignment CL006	8.09283e-75	CL0036	DTO 099-F5_Aspergillus tubingensis
CL0043	KP335607	Fungi sp	1.19212e-61
CL0045	MK632011	Aspergillus niger isolate alignment CL006	6.21204e-81	CL0036	DTO 099-F5_Aspergillus tubingensis
CL0044	HG008760	Trichoderma sp	1.67171e-85	CL0006	HG008760_Trichoderma sp.
CL0046	HQ026746	Aspergillus fumigatus isolate alignments CL001 or CL003	4.80489e-77	CL0333	MF540309_Aspergillus fumigatus
CL0047	MK632011	Aspergillus niger isolate alignment CL006	1.34467e-77	CL0036	DTO 099-F5_Aspergillus tubingensis
CL0048	KF993393	Alternaria sp	2.56637e-78	CL0486	KT223356_Drechslera biseptata
CL0049	MK632011	Aspergillus niger isolate alignment CL006	3.71233e-83	CL0036	DTO 099-F5_Aspergillus tubingensis
CL0050	HQ026746	Aspergillus fumigatus isolate alignments CL001 or CL003	2.21974e-80	CL0333	MF540309_Aspergillus fumigatus
CL0051	HQ026746	Aspergillus fumigatus isolate alignments CL001 or CL003	1.03274e-78	CL0333	MF540309_Aspergillus fumigatus
CL0053	MK632011	Aspergillus niger isolate alignment CL006	8.03578e-80	CL0036	DTO 099-F5_Aspergillus tubingensis
CL0052	MK632011	Aspergillus niger isolate alignment CL006	3.71233e-83	CL0036	DTO 099-F5_Aspergillus tubingensis
CL0054	MK632011	Aspergillus niger isolate alignment CL006	1.72718e-81	CL0036	DTO 099-F5_Aspergillus tubingensis
CL0055	HQ026746	Aspergillus fumigatus isolate alignments CL001 or CL003	1.03274e-78	CL0333	MF540309_Aspergillus fumigatus
CL0056	HQ026746	Aspergillus fumigatus isolate alignments CL001 or CL003	1.02546e-83	CL0333	MF540309_Aspergillus fumigatus
CL0057	HQ026746	Aspergillus fumigatus isolate alignments CL001 or CL003	1.40449e-37	CL0418	NR_145176_Penicillium aeris
CL0059	MK632011	Aspergillus niger isolate alignment CL006	1.34467e-77	CL0036	DTO 099-F5_Aspergillus tubingensis
CL0058	HQ026746	Aspergillus fumigatus isolate alignments CL001 or CL003	1.03274e-78	CL0333	MF540309_Aspergillus fumigatus
CL0060	HQ026746	Aspergillus fumigatus isolate alignments CL001 or CL003	1.03274e-78	CL0333	MF540309_Aspergillus fumigatus
CL0061	HQ026746	Aspergillus fumigatus isolate alignments CL001 or CL003	2.20409e-85	CL0333	MF540309_Aspergillus fumigatus
CL0062	HQ026746	Aspergillus fumigatus isolate alignments CL001 or CL003	1.02546e-83	CL0333	MF540309_Aspergillus fumigatus
CL0064	MK632011	Aspergillus niger isolate alignment CL006	6.21552e-76	CL0484	AY656627_Aspergillus ibericus
CL0063	HQ026746	Aspergillus fumigatus isolate alignment CL004	1.05367e-73	CL0333	MF540309_Aspergillus fumigatus
CL0065	MK632011	Aspergillus niger isolate alignment CL006	3.73868e-78	CL0036	DTO 099-F5_Aspergillus tubingensis
CL0066	HQ026746	Aspergillus fumigatus isolate alignments CL001 or CL003	1.33594e-77	CL0333	MF540309_Aspergillus fumigatus
CL0067	KU215916	Trichoderma atroviride	6.38317e-85	CL0051	KY214241_Trichoderma koningiopsis
CL0068	HQ026746	Aspergillus fumigatus isolate alignments CL001 or CL003	2.2355e-75	CL0333	MF540309_Aspergillus fumigatus
CL0069	HQ026746	Aspergillus fumigatus isolate alignments CL001 or CL003	2.20409e-85	CL0333	MF540309_Aspergillus fumigatus
CL0070	MK632011	Aspergillus niger isolate alignment CL006	6.21552e-76	CL0484	AY656627_Aspergillus ibericus
CL0071	HQ026746	Aspergillus fumigatus isolate alignments CL001 or CL003	2.21974e-80	CL0333	MF540309_Aspergillus fumigatus
CL0072	HQ026746	Aspergillus fumigatus isolate alignments CL001 or CL003	4.80489e-77	CL0333	MF540309_Aspergillus fumigatus
CL0075	HQ026746	Aspergillus fumigatus isolate alignments CL001 or CL003	4.77102e-82	CL0333	MF540309_Aspergillus fumigatus
CL0073	HQ026746	Aspergillus fumigatus isolate alignments CL001 or CL003	3.71441e-78	CL0333	MF540309_Aspergillus fumigatus
CL0074	KT921202	Trichoderma virens	2.72072e-83	CL0003	MG725820_Trichoderma sp.
CL0078	HQ026746	Aspergillus fumigatus isolate alignments CL001 or CL003	1.02546e-83	CL0333	MF540309_Aspergillus fumigatus
CL0076	HQ026746	Aspergillus fumigatus isolate alignments CL001 or CL003	6.21552e-76	CL0220	NR_138343_1_Penicillium zhuangii
CL0077	MK632011	Aspergillus niger isolate alignment CL006	2.89018e-79	CL0036	DTO 099-F5_Aspergillus tubingensis
CL0079	MK632011	Aspergillus niger isolate alignment CL006	3.73868e-78	CL0036	DTO 099-F5_Aspergillus tubingensis
CL0080	KT582076	Mucor fragilis	1.37988e-91
CL0081	MK632011	Aspergillus niger isolate alignment CL006	2.89018e-79	CL0036	DTO 099-F5_Aspergillus tubingensis
CL0082	HQ026746	Aspergillus fumigatus isolate alignments CL001 or CL003	2.21974e-80	CL0333	MF540309_Aspergillus fumigatus
CL0083	MK632011	Aspergillus niger isolate alignment CL006	2.89018e-79	CL0036	DTO 099-F5_Aspergillus tubingensis
CL0084	KP067274	Syncephalastrum racemosum isolate alignments CL002, CL005 or CL007	3.46434e-69
CL0087	HQ026746	Aspergillus fumigatus isolate alignment CL001	7.26175e-61
CL0086	HQ026746	Aspergillus fumigatus isolate alignments CL001 or CL003	1.03274e-78	CL0333	MF540309_Aspergillus fumigatus
CL0085	HQ026746	Aspergillus fumigatus isolate alignments CL001 or CL003	2.21974e-80	CL0333	MF540309_Aspergillus fumigatus
CL0088	HQ026746	Aspergillus fumigatus isolate alignments CL001 or CL003	4.839e-72	CL0333	MF540309_Aspergillus fumigatus
CL0090	MK632011	Aspergillus niger isolate alignment CL006	1.72718e-81	CL0036	DTO 099-F5_Aspergillus tubingensis
CL0089	HQ026746	Aspergillus fumigatus isolate alignments CL001 or CL003	1.03274e-78	CL0333	MF540309_Aspergillus fumigatus
CL0094	MK632011	Aspergillus niger isolate alignment CL006	1.34467e-77	CL0036	DTO 099-F5_Aspergillus tubingensis
CL0092	NR_077065	Trichosporon vadense	3.4699e-82	CL0021	KY101694_Apiotrichum vadense
CL0093	HQ026746	Aspergillus fumigatus isolate alignments CL001 or CL003	1.02546e-83	CL0333	MF540309_Aspergillus fumigatus
CL0091	HQ026746	Aspergillus fumigatus isolate alignments CL001 or CL003	2.20409e-85	CL0333	MF540309_Aspergillus fumigatus
CL0095	HQ026746	Aspergillus fumigatus isolate alignments CL001 or CL003	4.77102e-82	CL0333	MF540309_Aspergillus fumigatus
CL0100	HQ026746	Aspergillus fumigatus isolate alignments CL001 or CL003	4.80489e-77	CL0333	MF540309_Aspergillus fumigatus
CL0097	HQ026746	Aspergillus fumigatus isolate alignments CL001 or CL003	2.21974e-80	CL0333	MF540309_Aspergillus fumigatus
CL0098	HQ026746	Aspergillus fumigatus isolate alignments CL001 or CL003	4.77102e-82	CL0333	MF540309_Aspergillus fumigatus
CL0099	KP067274	Syncephalastrum racemosum isolate alignments CL002, CL005 or CL007	1.60044e-72
CL0096	HQ026746	Aspergillus fumigatus isolate alignments CL001 or CL003	1.02546e-83	CL0333	MF540309_Aspergillus fumigatus
CL0101	HQ026746	Aspergillus fumigatus isolate alignments CL001 or CL003	4.77102e-82	CL0333	MF540309_Aspergillus fumigatus
CL0103	HQ026746	Aspergillus fumigatus isolate alignments CL001 or CL003	3.59497e-68	CL0005	DTO 099-F7-Penicillium vagum
CL0102	HQ026746	Aspergillus fumigatus isolate alignments CL001 or CL003	2.20409e-85	CL0333	MF540309_Aspergillus fumigatus
CL0106	MK632011	Aspergillus niger isolate alignment CL006	1.73944e-76	CL0036	DTO 099-F5_Aspergillus tubingensis
CL0105	HQ026746	Aspergillus fumigatus isolate alignments CL001 or CL003	4.80489e-77	CL0333	MF540309_Aspergillus fumigatus
CL0110	HQ026746	Aspergillus fumigatus isolate alignments CL001 or CL003	1.03274e-78	CL0333	MF540309_Aspergillus fumigatus
CL0107	HQ026746	Aspergillus fumigatus isolate alignments CL001 or CL003	1.02546e-83	CL0333	MF540309_Aspergillus fumigatus
CL0108	HQ026746	Aspergillus fumigatus isolate alignments CL001 or CL003	1.03274e-78	CL0333	MF540309_Aspergillus fumigatus
CL0109	HQ026746	Aspergillus fumigatus isolate alignments CL001 or CL003	4.77102e-82	CL0333	MF540309_Aspergillus fumigatus
CL0111	HQ026746	Aspergillus fumigatus isolate alignment CL004	1.71596e-81	CL0333	MF540309_Aspergillus fumigatus
CL0104	HQ026746	Aspergillus fumigatus isolate alignments CL001 or CL003	2.81511e-79	CL0333	MF540309_Aspergillus fumigatus
CL0112	HQ026746	Aspergillus fumigatus isolate alignments CL001 or CL003	4.77102e-82	CL0333	MF540309_Aspergillus fumigatus
CL0113	MK632011	Aspergillus niger isolate alignment CL006	2.9107e-74	CL0036	DTO 099-F5_Aspergillus tubingensis
CL0121	MK632011	Aspergillus niger isolate alignment CL006	6.25614e-76	CL0036	DTO 099-F5_Aspergillus tubingensis
CL0114	MK632011	Aspergillus niger isolate alignment CL006	1.33519e-82	CL0036	DTO 099-F5_Aspergillus tubingensis
CL0117
CL0120	MK632011	Aspergillus niger isolate alignment CL006	1.72718e-81	CL0036	DTO 099-F5_Aspergillus tubingensis
CL0123	HQ026746	Aspergillus fumigatus isolate alignments CL001 or CL003	7.7269e-70	CL0333	MF540309_Aspergillus fumigatus
CL0122	HQ026746	Aspergillus fumigatus isolate alignments CL001 or CL003	4.80489e-77	CL0333	MF540309_Aspergillus fumigatus
CL0115	HQ026746	Aspergillus fumigatus isolate alignments CL001 or CL003	2.21974e-80	CL0333	MF540309_Aspergillus fumigatus
CL0116	KP963667	Solicoccozyma sp	1.03769e-118	CL0007	KY037851_Solicoccozyma phenolicus
CL0118	MK632011	Aspergillus niger isolate alignment CL006	2.9107e-74	CL0036	DTO 099-F5_Aspergillus tubingensis
CL0124	HQ026746	Aspergillus fumigatus isolate alignments CL001 or CL003	4.77102e-82	CL0333	MF540309_Aspergillus fumigatus
CL0119	MK632011	Aspergillus niger isolate alignment CL006	1.72718e-81	CL0036	DTO 099-F5_Aspergillus tubingensis
CL0137	MK632011	Aspergillus niger isolate alignment CL006	1.34467e-77	CL0036	DTO 099-F5_Aspergillus tubingensis
CL0126	HQ026746	Aspergillus fumigatus isolate alignments CL001 or CL003	4.80489e-77	CL0333	MF540309_Aspergillus fumigatus
CL0131	HQ026746	Aspergillus fumigatus isolate alignments CL001 or CL003	4.80489e-77	CL0333	MF540309_Aspergillus fumigatus
CL0133	HQ026746	Aspergillus fumigatus isolate alignments CL001 or CL003	1.02546e-83	CL0333	MF540309_Aspergillus fumigatus
CL0127	HQ026746	Aspergillus fumigatus isolate alignments CL001 or CL003	1.02546e-83	CL0333	MF540309_Aspergillus fumigatus
CL0125	HQ026746	Aspergillus fumigatus isolate alignments CL001 or CL003	1.03274e-78	CL0333	MF540309_Aspergillus fumigatus
CL0134	HQ026746	Aspergillus fumigatus isolate alignments CL001 or CL003	1.02546e-83	CL0333	MF540309_Aspergillus fumigatus
CL0129	MK632011	Aspergillus niger isolate alignment CL006	1.72718e-81	CL0036	DTO 099-F5_Aspergillus tubingensis
CL0135	HQ026746	Aspergillus fumigatus isolate alignments CL001 or CL003	4.77102e-82	CL0333	MF540309_Aspergillus fumigatus
CL0128	HQ026746	Aspergillus fumigatus isolate alignments CL001 or CL003	1.02546e-83	CL0333	MF540309_Aspergillus fumigatus
CL0139	MK632011	Aspergillus niger isolate alignment CL006	2.89018e-79	CL0036	DTO 099-F5_Aspergillus tubingensis
CL0132	HQ026746	Aspergillus fumigatus isolate alignments CL001 or CL003	2.20409e-85	CL0333	MF540309_Aspergillus fumigatus
CL0138	KT373973	Ascosphaera apis	3.4699e-82	CL0402	KP101584_Emmonsiellopsis coralliformis
CL0130	HQ026746	Aspergillus fumigatus isolate alignments CL001 or CL003	1.02546e-83	CL0333	MF540309_Aspergillus fumigatus
CL0136	HQ026746	Aspergillus fumigatus isolate alignments CL001 or CL003	6.05069e-81	CL0333	MF540309_Aspergillus fumigatus
CL0140	KP698342	Ascomycota sp	5.30461e-75
CL0149	MK632011	Aspergillus niger isolate alignment CL006	6.21552e-76	CL0484	AY656627_Aspergillus ibericus
CL0154	HQ026746	Aspergillus fumigatus isolate alignments CL001 or CL003	6.49425e-31	CL0024	DTO 100-A6-Penicillium radiatolobatum
CL0148	MK632011	Aspergillus niger isolate alignment CL006	6.25614e-76	CL0036	DTO 099-F5_Aspergillus tubingensis
CL0141	HQ026746	Aspergillus fumigatus isolate alignments CL001 or CL003	1.03274e-78	CL0333	MF540309_Aspergillus fumigatus
CL0142	HQ026746	Aspergillus fumigatus isolate alignments CL001 or CL003	7.87924e-80	CL0333	MF540309_Aspergillus fumigatus
CL0151	HQ026746	Aspergillus fumigatus isolate alignments CL001 or CL003	1.02546e-83	CL0333	MF540309_Aspergillus fumigatus
CL0144	MK632011	Aspergillus niger isolate alignment CL006	3.71233e-83	CL0036	DTO 099-F5_Aspergillus tubingensis
CL0147	MK632011	Aspergillus niger isolate alignment CL006	6.25614e-76	CL0036	DTO 099-F5_Aspergillus tubingensis
CL0143	MK632011	Aspergillus niger isolate alignment CL006	6.25614e-76	CL0036	DTO 099-F5_Aspergillus tubingensis
CL0145	KU163889	Fungi sp	1.56747e-142	CL0193	KC917415_Malassezia restricta
CL0146	MK632011	Aspergillus niger isolate alignment CL006	3.71233e-83	CL0036	DTO 099-F5_Aspergillus tubingensis
CL0150	HQ026746	Aspergillus fumigatus isolate alignments CL001 or CL003	4.77102e-82	CL0333	MF540309_Aspergillus fumigatus
CL0153	HQ026746	Aspergillus fumigatus isolate alignments CL001 or CL003	1.02546e-83	CL0333	MF540309_Aspergillus fumigatus
CL0152	HQ026746	Aspergillus fumigatus isolate alignments CL001 or CL003	1.03274e-78	CL0333	MF540309_Aspergillus fumigatus
CL0160	HQ026746	Aspergillus fumigatus isolate alignments CL001 or CL003	2.2355e-75	CL0333	MF540309_Aspergillus fumigatus
CL0155	HQ026746	Aspergillus fumigatus isolate alignments CL001 or CL003	4.77102e-82	CL0333	MF540309_Aspergillus fumigatus
CL0159	HQ026746	Aspergillus fumigatus isolate alignments CL001 or CL003	2.21974e-80	CL0333	MF540309_Aspergillus fumigatus
CL0165	HQ026746	Aspergillus fumigatus isolate alignments CL001 or CL003	1.02546e-83	CL0333	MF540309_Aspergillus fumigatus
CL0156	MK632011	Aspergillus niger isolate alignment CL006	6.25614e-76	CL0036	DTO 099-F5_Aspergillus tubingensis
CL0170	HQ026746	Aspergillus fumigatus isolate alignments CL001 or CL003	1.02546e-83	CL0333	MF540309_Aspergillus fumigatus
CL0171	KF800463	Fungi sp	3.87347e-23
CL0163	MK632011	Aspergillus niger isolate alignment CL006	8.03578e-80	CL0036	DTO 099-F5_Aspergillus tubingensis
CL0168	HQ026746	Aspergillus fumigatus isolate alignments CL001 or CL003	4.8022e-82	CL0333	MF540309_Aspergillus fumigatus
CL0166	HQ026746	Aspergillus fumigatus isolate alignments CL001 or CL003	1.02546e-83	CL0333	MF540309_Aspergillus fumigatus
CL0158	HQ026746	Aspergillus fumigatus isolate alignments CL001 or CL003	1.69353e-81	CL0333	MF540309_Aspergillus fumigatus
CL0167	HQ026746	Aspergillus fumigatus isolate alignments CL001 or CL003	1.70753e-61	CL0016	DTO 099-E4_Penicillium restrictum species complex
CL0162	HQ026746	Aspergillus fumigatus isolate alignments CL001 or CL003	2.21974e-80	CL0333	MF540309_Aspergillus fumigatus
CL0164	HQ026746	Aspergillus fumigatus isolate alignments CL001 or CL003	2.21974e-80	CL0333	MF540309_Aspergillus fumigatus
CL0161	HG936928	Ascomycota sp	3.66693e-87	CL0454	KM435340_Eucasphaeria capensis
CL0169	MK632011	Aspergillus niger isolate alignment CL006	8.03578e-80	CL0036	DTO 099-F5_Aspergillus tubingensis
CL0157	HQ026746	Aspergillus fumigatus isolate alignments CL001 or CL003	4.77102e-82	CL0333	MF540309_Aspergillus fumigatus
CL0172	HQ026746	Aspergillus fumigatus isolate alignments CL001 or CL003	4.77102e-82	CL0333	MF540309_Aspergillus fumigatus
CL0179	HQ026746	Aspergillus fumigatus isolate alignments CL001 or CL003	4.77102e-82	CL0333	MF540309_Aspergillus fumigatus
CL0180	HQ026746	Aspergillus fumigatus isolate alignments CL001 or CL003	1.02546e-83	CL0333	MF540309_Aspergillus fumigatus
CL0189	KP991436	Pezizomycetes sp	5.64048e-80
CL0186	HQ026746	Aspergillus fumigatus isolate alignments CL001 or CL003	4.80489e-77	CL0333	MF540309_Aspergillus fumigatus
CL0174	HQ026746	Aspergillus fumigatus isolate alignments CL001 or CL003	1.02546e-83	CL0333	MF540309_Aspergillus fumigatus
CL0178	MK632011	Aspergillus niger isolate alignment CL006	1.34542e-72	CL0484	AY656627_Aspergillus ibericus
CL0181	HQ026746	Aspergillus fumigatus isolate alignments CL001 or CL003	4.80489e-77	CL0333	MF540309_Aspergillus fumigatus
CL0184	MK632011	Aspergillus niger isolate alignment CL006	6.21552e-76	CL0484	AY656627_Aspergillus ibericus
CL0173	HQ026746	Aspergillus fumigatus isolate alignments CL001 or CL003	1.03274e-78	CL0333	MF540309_Aspergillus fumigatus
CL0190	KU053509	Meira nashicola	1.1857e-102
CL0183	HQ026746	Aspergillus fumigatus isolate alignments CL001 or CL003	4.77102e-82	CL0333	MF540309_Aspergillus fumigatus
CL0177	HQ026746	Aspergillus fumigatus isolate alignments CL001 or CL003	4.77102e-82	CL0333	MF540309_Aspergillus fumigatus
CL0182	HQ026746	Aspergillus fumigatus isolate alignments CL001 or CL003	4.77102e-82	CL0333	MF540309_Aspergillus fumigatus
CL0175	HQ026746	Aspergillus fumigatus isolate alignments CL001 or CL003	1.02546e-83	CL0333	MF540309_Aspergillus fumigatus
CL0176	MK632011	Aspergillus niger isolate alignment CL006	6.25614e-76	CL0036	DTO 099-F5_Aspergillus tubingensis
CL0187	HQ026746	Aspergillus fumigatus isolate alignments CL001 or CL003	1.02546e-83	CL0333	MF540309_Aspergillus fumigatus
CL0185	KT357664	Chaetomium globosum	4.16529e-76	CL0121	KY775917_incertae sedis
CL0188	HQ026746	Aspergillus fumigatus isolate alignments CL001 or CL003	4.77102e-82	CL0333	MF540309_Aspergillus fumigatus
CL0211	MK632011	Aspergillus niger isolate alignment CL006	1.73944e-76	CL0036	DTO 099-F5_Aspergillus tubingensis
CL0202	HQ026746	Aspergillus fumigatus isolate alignments CL001 or CL003	4.77102e-82	CL0333	MF540309_Aspergillus fumigatus
CL0206	HQ026746	Aspergillus fumigatus isolate alignments CL001 or CL003	4.77102e-82	CL0333	MF540309_Aspergillus fumigatus
CL0209	MK632011	Aspergillus niger isolate alignment CL006	3.71233e-83	CL0036	DTO 099-F5_Aspergillus tubingensis
CL0198	HQ026746	Aspergillus fumigatus isolate alignments CL001 or CL003	1.02546e-83	CL0333	MF540309_Aspergillus fumigatus
CL0207	MK632011	Aspergillus niger isolate alignment CL006	3.71233e-83	CL0036	DTO 099-F5_Aspergillus tubingensis
CL0210	MK632011	Aspergillus niger isolate alignment CL006	3.73868e-78	CL0036	DTO 099-F5_Aspergillus tubingensis
CL0203	HQ026746	Aspergillus fumigatus isolate alignments CL001 or CL003	2.2355e-75	CL0333	MF540309_Aspergillus fumigatus
CL0199	HQ026746	Aspergillus fumigatus isolate alignments CL001 or CL003	2.20409e-85	CL0333	MF540309_Aspergillus fumigatus
CL0197	HQ026746	Aspergillus fumigatus isolate alignments CL001 or CL003	2.87141e-79	CL0333	MF540309_Aspergillus fumigatus
CL0193	HQ026746	Aspergillus fumigatus isolate alignments CL001 or CL003	1.03274e-78	CL0333	MF540309_Aspergillus fumigatus
CL0195	HQ026746	Aspergillus fumigatus isolate alignments CL001 or CL003	1.02546e-83	CL0333	MF540309_Aspergillus fumigatus
CL0192	HQ026746	Aspergillus fumigatus isolate alignments CL001 or CL003	1.02546e-83	CL0333	MF540309_Aspergillus fumigatus
CL0191	HQ026746	Aspergillus fumigatus isolate alignments CL001 or CL003	1.02546e-83	CL0333	MF540309_Aspergillus fumigatus
CL0200	HQ026746	Aspergillus fumigatus isolate alignments CL001 or CL003	1.03274e-78	CL0333	MF540309_Aspergillus fumigatus
CL0201	HQ026746	Aspergillus fumigatus isolate alignments CL001 or CL003	1.02546e-83	CL0333	MF540309_Aspergillus fumigatus
CL0194	HQ026746	Aspergillus fumigatus isolate alignments CL001 or CL003	4.77102e-82	CL0333	MF540309_Aspergillus fumigatus
CL0212	HQ026746	Aspergillus fumigatus isolate alignments CL001 or CL003	1.02546e-83	CL0333	MF540309_Aspergillus fumigatus
CL0204	HQ026746	Aspergillus fumigatus isolate alignments CL001 or CL003	1.03274e-78	CL0333	MF540309_Aspergillus fumigatus
CL0196	MK632011	Aspergillus niger isolate alignment CL006	1.33519e-82	CL0036	DTO 099-F5_Aspergillus tubingensis
CL0208	HQ026746	Aspergillus fumigatus isolate alignments CL001 or CL003	1.02546e-83	CL0333	MF540309_Aspergillus fumigatus
CL0205	HQ026746	Aspergillus fumigatus isolate alignments CL001 or CL003	2.2355e-75	CL0333	MF540309_Aspergillus fumigatus
CL0213	KP067274	Syncephalastrum racemosum isolate alignments CL002, CL005 or CL007	5.66132e-72
CL0230	HQ026746	Aspergillus fumigatus isolate alignment CL001	5.70991e-62
CL0227	MK632011	Aspergillus niger isolate alignment CL006	2.85265e-79	CL0036	DTO 099-F5_Aspergillus tubingensis
CL0234	MK632011	Aspergillus niger isolate alignment CL006	1.34467e-77	CL0036	DTO 099-F5_Aspergillus tubingensis
CL0222	MK632011	Aspergillus niger isolate alignment CL006	2.8918e-74	CL0484	AY656627_Aspergillus ibericus
CL0218	MK632011	Aspergillus niger isolate alignment CL006	1.35422e-72	CL0036	DTO 099-F5_Aspergillus tubingensis
CL0216	HQ026746	Aspergillus fumigatus isolate alignments CL001 or CL003	4.77102e-82	CL0333	MF540309_Aspergillus fumigatus
CL0225	HQ026746	Aspergillus fumigatus isolate alignments CL001 or CL003	4.77102e-82	CL0333	MF540309_Aspergillus fumigatus
CL0219	HQ026746	Aspergillus fumigatus isolate alignments CL001 or CL003	1.02546e-83	CL0333	MF540309_Aspergillus fumigatus
CL0229	HQ026746	Aspergillus fumigatus isolate alignments CL001 or CL003	2.21974e-80	CL0333	MF540309_Aspergillus fumigatus
CL0226	HQ026746	Aspergillus fumigatus isolate alignments CL001 or CL003	1.02546e-83	CL0333	MF540309_Aspergillus fumigatus
CL0223	KT695399	Parmelia sulcata	5.21607e-70
CL0232	HQ026746	Aspergillus fumigatus isolate alignments CL001 or CL003	1.02546e-83	CL0333	MF540309_Aspergillus fumigatus
CL0217	HQ026746	Aspergillus fumigatus isolate alignments CL001 or CL003	4.80489e-77	CL0333	MF540309_Aspergillus fumigatus
CL0237	HQ026746	Aspergillus fumigatus isolate alignments CL001 or CL003	1.02546e-83	CL0333	MF540309_Aspergillus fumigatus
CL0214	HQ026746	Aspergillus fumigatus isolate alignments CL001 or CL003	4.80489e-77	CL0333	MF540309_Aspergillus fumigatus
CL0236	HQ026746	Aspergillus fumigatus isolate alignments CL001 or CL003	2.2355e-75	CL0333	MF540309_Aspergillus fumigatus
CL0235	HQ026746	Aspergillus fumigatus isolate alignments CL001 or CL003	2.21974e-80	CL0333	MF540309_Aspergillus fumigatus
CL0215	KT719194	Umbelopsis sp	1.93926e-100	CL0017	LC206664_Umbelopsis dimorpha
CL0224	HQ026746	Aspergillus fumigatus isolate alignments CL001 or CL003	2.20409e-85	CL0333	MF540309_Aspergillus fumigatus
CL0233	MK632011	Aspergillus niger isolate alignment CL006	6.25614e-76	CL0036	DTO 099-F5_Aspergillus tubingensis
CL0231	HQ026746	Aspergillus fumigatus isolate alignments CL001 or CL003	2.20409e-85	CL0333	MF540309_Aspergillus fumigatus
CL0220	MK632011	Aspergillus niger isolate alignment CL006	6.25614e-76	CL0036	DTO 099-F5_Aspergillus tubingensis
CL0228	HQ026746	Aspergillus fumigatus isolate alignments CL001 or CL003	1.02546e-83	CL0333	MF540309_Aspergillus fumigatus
CL0221	HQ026746	Aspergillus fumigatus isolate alignments CL001 or CL003	2.20409e-85	CL0333	MF540309_Aspergillus fumigatus

## Sheet: Normalized OTU counts airborne
OTU	Accession number (MC3000 Blast hits)	Description	E value	Control Airborne	PCP Airborne	TCS Airborne
CL0001	HQ026746	Aspergillus fumigatus isolate alignments CL001 or CL003	4.73738e-87	91882	94838	92857
CL0002	MK632011	Aspergillus niger isolate alignment CL006	6.16825e-86	4333	3258	5036
CL0003	KP050665	Trichoderma atroviride	1.02639e-87	324	149	210
CL0004	KR082953	Tremellomycetes sp	5.97135e-85	1035	326	359
CL0005	KU609505	Sporidiobolus salmonicolor	9.60066e-109	474	145	177
CL0006	HQ026746	Aspergillus fumigatus isolate alignments CL001 or CL003	1.03274e-78	156	161	124
CL0007	LN833541	Amorphotheca resinae	2.25066e-68	364	166	155
CL0008	HQ026746	Aspergillus fumigatus isolate alignments CL001 or CL003	4.71666e-57	253	92	145
CL0009	MK632011	Aspergillus niger isolate alignment CL006	1.73944e-76	72	67	62
CL0010	JQ796884	Scutellinia sp	5.93113e-75	161	72	103
CL0011	MK632011	Aspergillus niger isolate alignment CL006	2.89018e-79	68	65	45
CL0012	KP067274	Syncephalastrum racemosum isolate alignments CL002, CL005 or CL007	5.50336e-92	93	31	53
CL0013	HQ026746	Aspergillus fumigatus isolate alignments CL001 or CL003	7.87551e-85	41	52	40
CL0014	HQ026746	Aspergillus fumigatus isolate alignments CL001 or CL003	4.80489e-77	43	25	20
CL0015	HQ026746	Aspergillus fumigatus isolate alignments CL001 or CL003	2.21974e-80	48	53	32
CL0016	KU727722	Trichoderma effusum	9.71653e-83	122	28	42
CL0017	HQ026746	Aspergillus fumigatus isolate alignments CL001 or CL003	2.20409e-85	10	40	14
CL0018	HQ026746	Aspergillus fumigatus isolate alignments CL001 or CL003	1.03274e-78	15	13	10
CL0019	KT852980	Rhizopus arrhizus	2.36576e-94	24	9	13
CL0020	X94173	Fusarium oxysporum	2.40969e-73	19	11	27
CL0021	KU582300	Fungi sp	8.59691e-73	14	9	3
CL0022	HQ026746	Aspergillus fumigatus isolate alignments CL001 or CL003	4.77102e-82	16	12	12
CL0023	HQ026746	Aspergillus fumigatus isolate alignments CL001 or CL003	1.03274e-78	21	14	10
CL0024	HQ026746	Aspergillus fumigatus isolate alignments CL001 or CL003	4.80489e-77	15	12	13
CL0025	MK632011	Aspergillus niger isolate alignment CL006	2.8918e-74	14	18	10
CL0026	HQ026746	Aspergillus fumigatus isolate alignments CL001 or CL003	2.9107e-74	15	11	12
CL0027	HQ026746	Aspergillus fumigatus isolate alignments CL001 or CL003	1.38404e-52	3	4	18
CL0028	MK632011	Aspergillus niger isolate alignment CL006	6.25614e-76	11	16	7
CL0029	UDB027341	Asterotremella sp	4.42448e-81	13	7	18
CL0030	KT385745	Alternaria tenuissima	2.56637e-78	6	2	5
CL0031	HQ026746	Aspergillus fumigatus isolate alignment CL004	1.69273e-86	12	15	9
CL0032	HQ026746	Aspergillus fumigatus isolate alignments CL001 or CL003	7.87551e-85	10	8	7
CL0033	MK632011	Aspergillus niger isolate alignment CL006	2.89018e-79	8	2	8
CL0034	MK632011	Aspergillus niger isolate alignment CL006	1.34467e-77	12	2	4
CL0035	HQ026746	Aspergillus fumigatus isolate alignments CL001 or CL003	8.43866e-50	2	1	4
CL0036	MK632011	Aspergillus niger isolate alignment CL006	8.03578e-80	2	4	4
CL0037	HQ026746	Aspergillus fumigatus isolate alignment CL001	9.44734e-60	10	1	3
CL0038	MK632011	Aspergillus niger isolate alignment CL006	3.73868e-78	3	5	2
CL0039	KT898625	Phlebiopsis gigantea	1.2058e-102	1	1	0
CL0040	MK632011	Aspergillus niger isolate alignment CL006	6.21204e-81	6	3	7
CL0041	MK632011	Aspergillus niger isolate alignment CL006	2.8918e-74	6	5	3
CL0042	MK632011	Aspergillus niger isolate alignment CL006	8.09283e-75	4	1	2
CL0043	KP335607	Fungi sp	1.19212e-61	6	2	12
CL0044	HG008760	Trichoderma sp	1.67171e-85	8	1	8
CL0045	MK632011	Aspergillus niger isolate alignment CL006	6.21204e-81	8	4	3
CL0046	HQ026746	Aspergillus fumigatus isolate alignments CL001 or CL003	4.80489e-77	3	8	4
CL0047	MK632011	Aspergillus niger isolate alignment CL006	1.34467e-77	5	7	6
CL0048	KF993393	Alternaria sp	2.56637e-78	1	1	1
CL0049	MK632011	Aspergillus niger isolate alignment CL006	3.71233e-83	1	2	3
CL0050	HQ026746	Aspergillus fumigatus isolate alignments CL001 or CL003	2.21974e-80	7	2	6
CL0051	HQ026746	Aspergillus fumigatus isolate alignments CL001 or CL003	1.03274e-78	5	2	3
CL0052	MK632011	Aspergillus niger isolate alignment CL006	3.71233e-83	1	3	2
CL0053	MK632011	Aspergillus niger isolate alignment CL006	8.03578e-80	3	2	1
CL0054	MK632011	Aspergillus niger isolate alignment CL006	1.72718e-81	3	1	3
CL0055	HQ026746	Aspergillus fumigatus isolate alignments CL001 or CL003	1.03274e-78	2	4	2
CL0056	HQ026746	Aspergillus fumigatus isolate alignments CL001 or CL003	1.02546e-83	3	4	4
CL0057	HQ026746	Aspergillus fumigatus isolate alignments CL001 or CL003	1.40449e-37	3	1	1
CL0058	HQ026746	Aspergillus fumigatus isolate alignments CL001 or CL003	1.03274e-78	0	3	1
CL0059	MK632011	Aspergillus niger isolate alignment CL006	1.34467e-77	3	7	1
CL0060	HQ026746	Aspergillus fumigatus isolate alignments CL001 or CL003	1.03274e-78	0	2	2
CL0061	HQ026746	Aspergillus fumigatus isolate alignments CL001 or CL003	2.20409e-85	2	3	2
CL0062	HQ026746	Aspergillus fumigatus isolate alignments CL001 or CL003	1.02546e-83	4	4	2
CL0063	HQ026746	Aspergillus fumigatus isolate alignment CL004	1.05367e-73	5	3	8
CL0064	MK632011	Aspergillus niger isolate alignment CL006	6.21552e-76	4	3	4
CL0065	MK632011	Aspergillus niger isolate alignment CL006	3.73868e-78	3	1	1
CL0066	HQ026746	Aspergillus fumigatus isolate alignments CL001 or CL003	1.33594e-77	9	4	1
CL0067	KU215916	Trichoderma atroviride	6.38317e-85	3	1	1
CL0068	HQ026746	Aspergillus fumigatus isolate alignments CL001 or CL003	2.2355e-75	0	1	1
CL0069	HQ026746	Aspergillus fumigatus isolate alignments CL001 or CL003	2.20409e-85	3	3	1
CL0070	MK632011	Aspergillus niger isolate alignment CL006	6.21552e-76	3	2	2
CL0071	HQ026746	Aspergillus fumigatus isolate alignments CL001 or CL003	2.21974e-80	1	5	1
CL0072	HQ026746	Aspergillus fumigatus isolate alignments CL001 or CL003	4.80489e-77	0	1	3
CL0073	HQ026746	Aspergillus fumigatus isolate alignments CL001 or CL003	3.71441e-78	0	1	1
CL0074	KT921202	Trichoderma virens	2.72072e-83	5	2	4
CL0075	HQ026746	Aspergillus fumigatus isolate alignments CL001 or CL003	4.77102e-82	1	3	8
CL0076	HQ026746	Aspergillus fumigatus isolate alignments CL001 or CL003	6.21552e-76	2	4	2
CL0077	MK632011	Aspergillus niger isolate alignment CL006	2.89018e-79	1	4	2
CL0078	HQ026746	Aspergillus fumigatus isolate alignments CL001 or CL003	1.02546e-83	1	3	1
CL0079	MK632011	Aspergillus niger isolate alignment CL006	3.73868e-78	1	1	2
CL0080	KT582076	Mucor fragilis	1.37988e-91	6	3	6
CL0081	MK632011	Aspergillus niger isolate alignment CL006	2.89018e-79	4	1	2
CL0082	HQ026746	Aspergillus fumigatus isolate alignments CL001 or CL003	2.21974e-80	1	1	1
CL0083	MK632011	Aspergillus niger isolate alignment CL006	2.89018e-79	2	2	0
CL0084	KP067274	Syncephalastrum racemosum isolate alignments CL002, CL005 or CL007	3.46434e-69	3	0	3
CL0085	HQ026746	Aspergillus fumigatus isolate alignments CL001 or CL003	2.21974e-80	4	2	1
CL0086	HQ026746	Aspergillus fumigatus isolate alignments CL001 or CL003	1.03274e-78	1	2	4
CL0087	HQ026746	Aspergillus fumigatus isolate alignment CL001	7.26175e-61	3	0	0
CL0088	HQ026746	Aspergillus fumigatus isolate alignments CL001 or CL003	4.839e-72	0	1	0
CL0089	HQ026746	Aspergillus fumigatus isolate alignments CL001 or CL003	1.03274e-78	1	2	1
CL0090	MK632011	Aspergillus niger isolate alignment CL006	1.72718e-81	1	1	4
CL0091	HQ026746	Aspergillus fumigatus isolate alignments CL001 or CL003	2.20409e-85	1	2	1
CL0092	NR_077065	Trichosporon vadense	3.4699e-82	2	0	3
CL0093	HQ026746	Aspergillus fumigatus isolate alignments CL001 or CL003	1.02546e-83	1	2	1
CL0094	MK632011	Aspergillus niger isolate alignment CL006	1.34467e-77	1	1	1
CL0095	HQ026746	Aspergillus fumigatus isolate alignments CL001 or CL003	4.77102e-82	1	1	4
CL0096	HQ026746	Aspergillus fumigatus isolate alignments CL001 or CL003	1.02546e-83	0	1	1
CL0097	HQ026746	Aspergillus fumigatus isolate alignments CL001 or CL003	2.21974e-80	1	1	2
CL0098	HQ026746	Aspergillus fumigatus isolate alignments CL001 or CL003	4.77102e-82	1	1	4
CL0099	KP067274	Syncephalastrum racemosum isolate alignments CL002, CL005 or CL007	1.60044e-72	2	1	1
CL0100	HQ026746	Aspergillus fumigatus isolate alignments CL001 or CL003	4.80489e-77	4	2	1
CL0101	HQ026746	Aspergillus fumigatus isolate alignments CL001 or CL003	4.77102e-82	0	1	1
CL0102	HQ026746	Aspergillus fumigatus isolate alignments CL001 or CL003	2.20409e-85	1	2	4
CL0103	HQ026746	Aspergillus fumigatus isolate alignments CL001 or CL003	3.59497e-68	4	3	3
CL0104	HQ026746	Aspergillus fumigatus isolate alignments CL001 or CL003	2.81511e-79	1	1	1
CL0105	HQ026746	Aspergillus fumigatus isolate alignments CL001 or CL003	4.80489e-77	3	2	1
CL0106	MK632011	Aspergillus niger isolate alignment CL006	1.73944e-76	1	1	3
CL0107	HQ026746	Aspergillus fumigatus isolate alignments CL001 or CL003	1.02546e-83	1	0	4
CL0108	HQ026746	Aspergillus fumigatus isolate alignments CL001 or CL003	1.03274e-78	1	1	5
CL0109	HQ026746	Aspergillus fumigatus isolate alignments CL001 or CL003	4.77102e-82	1	1	5
CL0110	HQ026746	Aspergillus fumigatus isolate alignments CL001 or CL003	1.03274e-78	1	1	1
CL0111	HQ026746	Aspergillus fumigatus isolate alignment CL004	1.71596e-81	1	1	0
CL0112	HQ026746	Aspergillus fumigatus isolate alignments CL001 or CL003	4.77102e-82	0	2	1
CL0113	MK632011	Aspergillus niger isolate alignment CL006	2.9107e-74	2	2	0
CL0114	MK632011	Aspergillus niger isolate alignment CL006	1.33519e-82	1	1	0
CL0115	HQ026746	Aspergillus fumigatus isolate alignments CL001 or CL003	2.21974e-80	1	1	1
CL0116	KP963667	Solicoccozyma sp	1.03769e-118	1	0	1
CL0118	MK632011	Aspergillus niger isolate alignment CL006	2.9107e-74	1	0	1
CL0119	MK632011	Aspergillus niger isolate alignment CL006	1.72718e-81	1	1	2
CL0120	MK632011	Aspergillus niger isolate alignment CL006	1.72718e-81	0	1	3
CL0121	MK632011	Aspergillus niger isolate alignment CL006	6.25614e-76	3	0	1
CL0122	HQ026746	Aspergillus fumigatus isolate alignments CL001 or CL003	4.80489e-77	0	2	2
CL0123	HQ026746	Aspergillus fumigatus isolate alignments CL001 or CL003	7.7269e-70	3	1	1
CL0124	HQ026746	Aspergillus fumigatus isolate alignments CL001 or CL003	4.77102e-82	0	0	1
CL0125	HQ026746	Aspergillus fumigatus isolate alignments CL001 or CL003	1.03274e-78	0	1	1
CL0126	HQ026746	Aspergillus fumigatus isolate alignments CL001 or CL003	4.80489e-77	1	0	1
CL0127	HQ026746	Aspergillus fumigatus isolate alignments CL001 or CL003	1.02546e-83	0	2	1
CL0128	HQ026746	Aspergillus fumigatus isolate alignments CL001 or CL003	1.02546e-83	0	0	4
CL0129	MK632011	Aspergillus niger isolate alignment CL006	1.72718e-81	0	0	0
CL0130	HQ026746	Aspergillus fumigatus isolate alignments CL001 or CL003	1.02546e-83	0	1	1
CL0131	HQ026746	Aspergillus fumigatus isolate alignments CL001 or CL003	4.80489e-77	1	2	1
CL0132	HQ026746	Aspergillus fumigatus isolate alignments CL001 or CL003	2.20409e-85	0	1	2
CL0133	HQ026746	Aspergillus fumigatus isolate alignments CL001 or CL003	1.02546e-83	1	3	1
CL0134	HQ026746	Aspergillus fumigatus isolate alignments CL001 or CL003	1.02546e-83	1	0	1
CL0135	HQ026746	Aspergillus fumigatus isolate alignments CL001 or CL003	4.77102e-82	1	1	1
CL0136	HQ026746	Aspergillus fumigatus isolate alignments CL001 or CL003	6.05069e-81	1	1	1
CL0137	MK632011	Aspergillus niger isolate alignment CL006	1.34467e-77	3	1	1
CL0138	KT373973	Ascosphaera apis	3.4699e-82	2	2	0
CL0139	MK632011	Aspergillus niger isolate alignment CL006	2.89018e-79	1	0	1
CL0140	KP698342	Ascomycota sp	5.30461e-75	1	1	1
CL0141	HQ026746	Aspergillus fumigatus isolate alignments CL001 or CL003	1.03274e-78	1	1	1
CL0142	HQ026746	Aspergillus fumigatus isolate alignments CL001 or CL003	7.87924e-80	1	0	3
CL0143	MK632011	Aspergillus niger isolate alignment CL006	6.25614e-76	1	1	1
CL0144	MK632011	Aspergillus niger isolate alignment CL006	3.71233e-83	1	1	1
CL0145	KU163889	Fungi sp	1.56747e-142	1	0	1
CL0146	MK632011	Aspergillus niger isolate alignment CL006	3.71233e-83	1	1	1
CL0147	MK632011	Aspergillus niger isolate alignment CL006	6.25614e-76	3	1	1
CL0148	MK632011	Aspergillus niger isolate alignment CL006	6.25614e-76	2	0	2
CL0149	MK632011	Aspergillus niger isolate alignment CL006	6.21552e-76	1	1	1
CL0150	HQ026746	Aspergillus fumigatus isolate alignments CL001 or CL003	4.77102e-82	1	0	2
CL0151	HQ026746	Aspergillus fumigatus isolate alignments CL001 or CL003	1.02546e-83	1	1	1
CL0152	HQ026746	Aspergillus fumigatus isolate alignments CL001 or CL003	1.03274e-78	1	1	1
CL0153	HQ026746	Aspergillus fumigatus isolate alignments CL001 or CL003	1.02546e-83	0	1	1
CL0154	HQ026746	Aspergillus fumigatus isolate alignments CL001 or CL003	6.49425e-31	0	1	1
CL0155	HQ026746	Aspergillus fumigatus isolate alignments CL001 or CL003	4.77102e-82	1	0	2
CL0156	MK632011	Aspergillus niger isolate alignment CL006	6.25614e-76	1	1	3
CL0157	HQ026746	Aspergillus fumigatus isolate alignments CL001 or CL003	4.77102e-82	1	1	0
CL0158	HQ026746	Aspergillus fumigatus isolate alignments CL001 or CL003	1.69353e-81	3	1	1
CL0159	HQ026746	Aspergillus fumigatus isolate alignments CL001 or CL003	2.21974e-80	1	2	1
CL0160	HQ026746	Aspergillus fumigatus isolate alignments CL001 or CL003	2.2355e-75	1	1	0
CL0161	HG936928	Ascomycota sp	3.66693e-87	1	1	1
CL0162	HQ026746	Aspergillus fumigatus isolate alignments CL001 or CL003	2.21974e-80	1	1	1
CL0163	MK632011	Aspergillus niger isolate alignment CL006	8.03578e-80	1	1	0
CL0164	HQ026746	Aspergillus fumigatus isolate alignments CL001 or CL003	2.21974e-80	2	0	0
CL0165	HQ026746	Aspergillus fumigatus isolate alignments CL001 or CL003	1.02546e-83	1	0	1
CL0166	HQ026746	Aspergillus fumigatus isolate alignments CL001 or CL003	1.02546e-83	1	0	4
CL0167	HQ026746	Aspergillus fumigatus isolate alignments CL001 or CL003	1.70753e-61	1	0	5
CL0168	HQ026746	Aspergillus fumigatus isolate alignments CL001 or CL003	4.8022e-82	1	0	0
CL0169	MK632011	Aspergillus niger isolate alignment CL006	8.03578e-80	0	0	1
CL0170	HQ026746	Aspergillus fumigatus isolate alignments CL001 or CL003	1.02546e-83	2	2	2
CL0171	KF800463	Fungi sp	3.87347e-23	1	1	0
CL0172	HQ026746	Aspergillus fumigatus isolate alignments CL001 or CL003	4.77102e-82	0	1	1
CL0173	HQ026746	Aspergillus fumigatus isolate alignments CL001 or CL003	1.03274e-78	1	2	1
CL0174	HQ026746	Aspergillus fumigatus isolate alignments CL001 or CL003	1.02546e-83	1	1	0
CL0175	HQ026746	Aspergillus fumigatus isolate alignments CL001 or CL003	1.02546e-83	0	1	1
CL0176	MK632011	Aspergillus niger isolate alignment CL006	6.25614e-76	0	0	1
CL0177	HQ026746	Aspergillus fumigatus isolate alignments CL001 or CL003	4.77102e-82	0	1	0
CL0178	MK632011	Aspergillus niger isolate alignment CL006	1.34542e-72	1	1	0
CL0179	HQ026746	Aspergillus fumigatus isolate alignments CL001 or CL003	4.77102e-82	0	1	1
CL0180	HQ026746	Aspergillus fumigatus isolate alignments CL001 or CL003	1.02546e-83	1	1	2
CL0181	HQ026746	Aspergillus fumigatus isolate alignments CL001 or CL003	4.80489e-77	2	0	2
CL0182	HQ026746	Aspergillus fumigatus isolate alignments CL001 or CL003	4.77102e-82	0	1	1
CL0183	HQ026746	Aspergillus fumigatus isolate alignments CL001 or CL003	4.77102e-82	0	1	0
CL0184	MK632011	Aspergillus niger isolate alignment CL006	6.21552e-76	0	2	0
CL0185	KT357664	Chaetomium globosum	4.16529e-76	0	0	0
CL0186	HQ026746	Aspergillus fumigatus isolate alignments CL001 or CL003	4.80489e-77	1	1	0
CL0187	HQ026746	Aspergillus fumigatus isolate alignments CL001 or CL003	1.02546e-83	0	1	1
CL0188	HQ026746	Aspergillus fumigatus isolate alignments CL001 or CL003	4.77102e-82	1	2	2
CL0189	KP991436	Pezizomycetes sp	5.64048e-80	0	1	0
CL0190	KU053509	Meira nashicola	1.1857e-102	2	1	1
CL0191	HQ026746	Aspergillus fumigatus isolate alignments CL001 or CL003	1.02546e-83	1	0	1
CL0192	HQ026746	Aspergillus fumigatus isolate alignments CL001 or CL003	1.02546e-83	1	2	1
CL0193	HQ026746	Aspergillus fumigatus isolate alignments CL001 or CL003	1.03274e-78	1	2	0
CL0194	HQ026746	Aspergillus fumigatus isolate alignments CL001 or CL003	4.77102e-82	0	0	1
CL0195	HQ026746	Aspergillus fumigatus isolate alignments CL001 or CL003	1.02546e-83	1	1	1
CL0196	MK632011	Aspergillus niger isolate alignment CL006	1.33519e-82	1	1	1
CL0197	HQ026746	Aspergillus fumigatus isolate alignments CL001 or CL003	2.87141e-79	1	1	0
CL0198	HQ026746	Aspergillus fumigatus isolate alignments CL001 or CL003	1.02546e-83	1	1	1
CL0199	HQ026746	Aspergillus fumigatus isolate alignments CL001 or CL003	2.20409e-85	0	1	1
CL0200	HQ026746	Aspergillus fumigatus isolate alignments CL001 or CL003	1.03274e-78	1	1	1
CL0201	HQ026746	Aspergillus fumigatus isolate alignments CL001 or CL003	1.02546e-83	0	1	1
CL0202	HQ026746	Aspergillus fumigatus isolate alignments CL001 or CL003	4.77102e-82	0	0	2
CL0203	HQ026746	Aspergillus fumigatus isolate alignments CL001 or CL003	2.2355e-75	1	1	1
CL0204	HQ026746	Aspergillus fumigatus isolate alignments CL001 or CL003	1.03274e-78	1	1	1
CL0205	HQ026746	Aspergillus fumigatus isolate alignments CL001 or CL003	2.2355e-75	0	1	0
CL0206	HQ026746	Aspergillus fumigatus isolate alignments CL001 or CL003	4.77102e-82	0	0	0
CL0207	MK632011	Aspergillus niger isolate alignment CL006	3.71233e-83	1	0	1
CL0208	HQ026746	Aspergillus fumigatus isolate alignments CL001 or CL003	1.02546e-83	0	1	1
CL0209	MK632011	Aspergillus niger isolate alignment CL006	3.71233e-83	0	0	1
CL0210	MK632011	Aspergillus niger isolate alignment CL006	3.73868e-78	0	1	1
CL0211	MK632011	Aspergillus niger isolate alignment CL006	1.73944e-76	0	1	0
CL0212	HQ026746	Aspergillus fumigatus isolate alignments CL001 or CL003	1.02546e-83	0	1	4
CL0213	KP067274	Syncephalastrum racemosum isolate alignments CL002, CL005 or CL007	5.66132e-72	0	1	1
CL0214	HQ026746	Aspergillus fumigatus isolate alignments CL001 or CL003	4.80489e-77	2	1	1
CL0215	KT719194	Umbelopsis sp	1.93926e-100	1	1	1
CL0216	HQ026746	Aspergillus fumigatus isolate alignments CL001 or CL003	4.77102e-82	1	1	0
CL0217	HQ026746	Aspergillus fumigatus isolate alignments CL001 or CL003	4.80489e-77	1	1	0
CL0218	MK632011	Aspergillus niger isolate alignment CL006	1.35422e-72	3	0	0
CL0219	HQ026746	Aspergillus fumigatus isolate alignments CL001 or CL003	1.02546e-83	0	1	1
CL0220	MK632011	Aspergillus niger isolate alignment CL006	6.25614e-76	1	0	1
CL0221	HQ026746	Aspergillus fumigatus isolate alignments CL001 or CL003	2.20409e-85	1	0	1
CL0222	MK632011	Aspergillus niger isolate alignment CL006	2.8918e-74	1	0	1
CL0223	KT695399	Parmelia sulcata	5.21607e-70	0	0	5
CL0224	HQ026746	Aspergillus fumigatus isolate alignments CL001 or CL003	2.20409e-85	1	1	1
CL0225	HQ026746	Aspergillus fumigatus isolate alignments CL001 or CL003	4.77102e-82	1	0	0
CL0226	HQ026746	Aspergillus fumigatus isolate alignments CL001 or CL003	1.02546e-83	1	1	0
CL0227	MK632011	Aspergillus niger isolate alignment CL006	2.85265e-79	0	0	0
CL0228	HQ026746	Aspergillus fumigatus isolate alignments CL001 or CL003	1.02546e-83	1	1	1
CL0229	HQ026746	Aspergillus fumigatus isolate alignments CL001 or CL003	2.21974e-80	0	1	1
CL0230	HQ026746	Aspergillus fumigatus isolate alignment CL001	5.70991e-62	2	0	0
CL0231	HQ026746	Aspergillus fumigatus isolate alignments CL001 or CL003	2.20409e-85	1	0	1
CL0232	HQ026746	Aspergillus fumigatus isolate alignments CL001 or CL003	1.02546e-83	1	0	0
CL0233	MK632011	Aspergillus niger isolate alignment CL006	6.25614e-76	0	1	1
CL0234	MK632011	Aspergillus niger isolate alignment CL006	1.34467e-77	1	0	1
CL0235	HQ026746	Aspergillus fumigatus isolate alignments CL001 or CL003	2.21974e-80	1	1	1
CL0236	HQ026746	Aspergillus fumigatus isolate alignments CL001 or CL003	2.2355e-75	0	2	0
CL0237	HQ026746	Aspergillus fumigatus isolate alignments CL001 or CL003	1.02546e-83	0	0	3

## Sheet: Normalized OTU counts larvae
OTU	Accession number (MC3000 Blast hits)	Description	E value	Control Larve	TCS Larvae	PCP Larvae
CL0001	HQ026746	Aspergillus fumigatus isolate alignments CL001 or CL003	4.73738e-87	98534	87398	84474
CL0002	MK632011	Aspergillus niger isolate alignment CL006	6.16825e-86	769	11095	10222
CL0003	KP050665	Trichoderma atroviride	1.02639e-87	225	34	3869
CL0004	KR082953	Tremellomycetes sp	5.97135e-85	5	8	8
CL0005	KU609505	Sporidiobolus salmonicolor	9.60066e-109	1	1	1
CL0006	HQ026746	Aspergillus fumigatus isolate alignments CL001 or CL003	1.03274e-78	34	221	191
CL0007	LN833541	Amorphotheca resinae	2.25066e-68	5	1	1
CL0008	HQ026746	Aspergillus fumigatus isolate alignments CL001 or CL003	4.71666e-57	9	7	4
CL0009	MK632011	Aspergillus niger isolate alignment CL006	1.73944e-76	16	101	211
CL0010	JQ796884	Scutellinia sp	5.93113e-75	2	150	2
CL0011	MK632011	Aspergillus niger isolate alignment CL006	2.89018e-79	20	150	101
CL0012	KP067274	Syncephalastrum racemosum isolate alignments CL002, CL005 or CL007	5.50336e-92	46	21	20
CL0013	HQ026746	Aspergillus fumigatus isolate alignments CL001 or CL003	7.87551e-85	34	42	19
CL0014	HQ026746	Aspergillus fumigatus isolate alignments CL001 or CL003	4.80489e-77	41	38	38
CL0015	HQ026746	Aspergillus fumigatus isolate alignments CL001 or CL003	2.21974e-80	10	84	70
CL0016	KU727722	Trichoderma effusum	9.71653e-83	0	1	1
CL0017	HQ026746	Aspergillus fumigatus isolate alignments CL001 or CL003	2.20409e-85	28	33	17
CL0018	HQ026746	Aspergillus fumigatus isolate alignments CL001 or CL003	1.03274e-78	2	36	29
CL0019	KT852980	Rhizopus arrhizus	2.36576e-94	13	5	5
CL0020	X94173	Fusarium oxysporum	2.40969e-73	7	7	8
CL0021	KU582300	Fungi sp	8.59691e-73	1	3	62
CL0022	HQ026746	Aspergillus fumigatus isolate alignments CL001 or CL003	4.77102e-82	3	25	22
CL0023	HQ026746	Aspergillus fumigatus isolate alignments CL001 or CL003	1.03274e-78	4	40	17
CL0024	HQ026746	Aspergillus fumigatus isolate alignments CL001 or CL003	4.80489e-77	4	25	16
CL0025	MK632011	Aspergillus niger isolate alignment CL006	2.8918e-74	1	19	21
CL0026	HQ026746	Aspergillus fumigatus isolate alignments CL001 or CL003	2.9107e-74	2	22	14
CL0027	HQ026746	Aspergillus fumigatus isolate alignments CL001 or CL003	1.38404e-52	1	4	36
CL0028	MK632011	Aspergillus niger isolate alignment CL006	6.25614e-76	2	25	10
CL0029	UDB027341	Asterotremella sp	4.42448e-81	7	7	4
CL0030	KT385745	Alternaria tenuissima	2.56637e-78	1	0	53
CL0031	HQ026746	Aspergillus fumigatus isolate alignment CL004	1.69273e-86	6	5	6
CL0032	HQ026746	Aspergillus fumigatus isolate alignments CL001 or CL003	7.87551e-85	3	4	6
CL0033	MK632011	Aspergillus niger isolate alignment CL006	2.89018e-79	5	23	10
CL0034	MK632011	Aspergillus niger isolate alignment CL006	1.34467e-77	1	18	14
CL0035	HQ026746	Aspergillus fumigatus isolate alignments CL001 or CL003	8.43866e-50	1	2	12
CL0036	MK632011	Aspergillus niger isolate alignment CL006	8.03578e-80	1	4	20
CL0037	HQ026746	Aspergillus fumigatus isolate alignment CL001	9.44734e-60	4	3	1
CL0038	MK632011	Aspergillus niger isolate alignment CL006	3.73868e-78	5	7	12
CL0039	KT898625	Phlebiopsis gigantea	1.2058e-102	1	0	34
CL0040	MK632011	Aspergillus niger isolate alignment CL006	6.21204e-81	1	17	6
CL0041	MK632011	Aspergillus niger isolate alignment CL006	2.8918e-74	1	10	12
CL0042	MK632011	Aspergillus niger isolate alignment CL006	8.09283e-75	0	5	16
CL0043	KP335607	Fungi sp	1.19212e-61	5	4	2
CL0044	HG008760	Trichoderma sp	1.67171e-85	2	3	2
CL0045	MK632011	Aspergillus niger isolate alignment CL006	6.21204e-81	1	9	4
CL0046	HQ026746	Aspergillus fumigatus isolate alignments CL001 or CL003	4.80489e-77	0	6	6
CL0047	MK632011	Aspergillus niger isolate alignment CL006	1.34467e-77	2	3	4
CL0048	KF993393	Alternaria sp	2.56637e-78	0	0	12
CL0049	MK632011	Aspergillus niger isolate alignment CL006	3.71233e-83	2	1	11
CL0050	HQ026746	Aspergillus fumigatus isolate alignments CL001 or CL003	2.21974e-80	2	5	4
CL0051	HQ026746	Aspergillus fumigatus isolate alignments CL001 or CL003	1.03274e-78	2	7	4
CL0052	MK632011	Aspergillus niger isolate alignment CL006	3.71233e-83	1	1	13
CL0053	MK632011	Aspergillus niger isolate alignment CL006	8.03578e-80	0	3	7
CL0054	MK632011	Aspergillus niger isolate alignment CL006	1.72718e-81	1	3	7
CL0055	HQ026746	Aspergillus fumigatus isolate alignments CL001 or CL003	1.03274e-78	1	8	5
CL0056	HQ026746	Aspergillus fumigatus isolate alignments CL001 or CL003	1.02546e-83	1	6	4
CL0057	HQ026746	Aspergillus fumigatus isolate alignments CL001 or CL003	1.40449e-37	0	0	17
CL0058	HQ026746	Aspergillus fumigatus isolate alignments CL001 or CL003	1.03274e-78	6	1	2
CL0059	MK632011	Aspergillus niger isolate alignment CL006	1.34467e-77	0	7	2
CL0060	HQ026746	Aspergillus fumigatus isolate alignments CL001 or CL003	1.03274e-78	5	2	2
CL0061	HQ026746	Aspergillus fumigatus isolate alignments CL001 or CL003	2.20409e-85	5	3	2
CL0062	HQ026746	Aspergillus fumigatus isolate alignments CL001 or CL003	1.02546e-83	1	1	1
CL0063	HQ026746	Aspergillus fumigatus isolate alignment CL004	1.05367e-73	0	4	0
CL0064	MK632011	Aspergillus niger isolate alignment CL006	6.21552e-76	1	5	4
CL0065	MK632011	Aspergillus niger isolate alignment CL006	3.73868e-78	1	5	6
CL0066	HQ026746	Aspergillus fumigatus isolate alignments CL001 or CL003	1.33594e-77	0	0	0
CL0067	KU215916	Trichoderma atroviride	6.38317e-85	4	0	9
CL0068	HQ026746	Aspergillus fumigatus isolate alignments CL001 or CL003	2.2355e-75	1	3	2
CL0069	HQ026746	Aspergillus fumigatus isolate alignments CL001 or CL003	2.20409e-85	2	2	1
CL0070	MK632011	Aspergillus niger isolate alignment CL006	6.21552e-76	1	5	4
CL0071	HQ026746	Aspergillus fumigatus isolate alignments CL001 or CL003	2.21974e-80	0	2	3
CL0072	HQ026746	Aspergillus fumigatus isolate alignments CL001 or CL003	4.80489e-77	4	0	1
CL0073	HQ026746	Aspergillus fumigatus isolate alignments CL001 or CL003	3.71441e-78	3	1	2
CL0074	KT921202	Trichoderma virens	2.72072e-83	1	2	1
CL0075	HQ026746	Aspergillus fumigatus isolate alignments CL001 or CL003	4.77102e-82	2	1	0
CL0076	HQ026746	Aspergillus fumigatus isolate alignments CL001 or CL003	6.21552e-76	0	1	0
CL0077	MK632011	Aspergillus niger isolate alignment CL006	2.89018e-79	0	4	2
CL0078	HQ026746	Aspergillus fumigatus isolate alignments CL001 or CL003	1.02546e-83	2	1	2
CL0079	MK632011	Aspergillus niger isolate alignment CL006	3.73868e-78	1	1	7
CL0080	KT582076	Mucor fragilis	1.37988e-91	0	0	0
CL0081	MK632011	Aspergillus niger isolate alignment CL006	2.89018e-79	1	8	1
CL0082	HQ026746	Aspergillus fumigatus isolate alignments CL001 or CL003	2.21974e-80	0	4	2
CL0083	MK632011	Aspergillus niger isolate alignment CL006	2.89018e-79	0	3	2
CL0084	KP067274	Syncephalastrum racemosum isolate alignments CL002, CL005 or CL007	3.46434e-69	1	1	1
CL0085	HQ026746	Aspergillus fumigatus isolate alignments CL001 or CL003	2.21974e-80	1	4	1
CL0086	HQ026746	Aspergillus fumigatus isolate alignments CL001 or CL003	1.03274e-78	0	4	1
CL0087	HQ026746	Aspergillus fumigatus isolate alignment CL001	7.26175e-61	1	2	1
CL0088	HQ026746	Aspergillus fumigatus isolate alignments CL001 or CL003	4.839e-72	1	1	3
CL0089	HQ026746	Aspergillus fumigatus isolate alignments CL001 or CL003	1.03274e-78	1	3	2
CL0090	MK632011	Aspergillus niger isolate alignment CL006	1.72718e-81	0	1	4
CL0091	HQ026746	Aspergillus fumigatus isolate alignments CL001 or CL003	2.20409e-85	2	1	1
CL0092	NR_077065	Trichosporon vadense	3.4699e-82	0	3	0
CL0093	HQ026746	Aspergillus fumigatus isolate alignments CL001 or CL003	1.02546e-83	1	0	1
CL0094	MK632011	Aspergillus niger isolate alignment CL006	1.34467e-77	0	6	4
CL0095	HQ026746	Aspergillus fumigatus isolate alignments CL001 or CL003	4.77102e-82	0	1	0
CL0096	HQ026746	Aspergillus fumigatus isolate alignments CL001 or CL003	1.02546e-83	1	1	1
CL0097	HQ026746	Aspergillus fumigatus isolate alignments CL001 or CL003	2.21974e-80	1	3	1
CL0098	HQ026746	Aspergillus fumigatus isolate alignments CL001 or CL003	4.77102e-82	1	0	1
CL0099	KP067274	Syncephalastrum racemosum isolate alignments CL002, CL005 or CL007	1.60044e-72	1	1	1
CL0100	HQ026746	Aspergillus fumigatus isolate alignments CL001 or CL003	4.80489e-77	0	1	1
CL0101	HQ026746	Aspergillus fumigatus isolate alignments CL001 or CL003	4.77102e-82	1	1	0
CL0102	HQ026746	Aspergillus fumigatus isolate alignments CL001 or CL003	2.20409e-85	1	1	0
CL0103	HQ026746	Aspergillus fumigatus isolate alignments CL001 or CL003	3.59497e-68	1	0	0
CL0104	HQ026746	Aspergillus fumigatus isolate alignments CL001 or CL003	2.81511e-79	1	1	1
CL0105	HQ026746	Aspergillus fumigatus isolate alignments CL001 or CL003	4.80489e-77	0	4	1
CL0106	MK632011	Aspergillus niger isolate alignment CL006	1.73944e-76	0	0	4
CL0107	HQ026746	Aspergillus fumigatus isolate alignments CL001 or CL003	1.02546e-83	4	1	1
CL0108	HQ026746	Aspergillus fumigatus isolate alignments CL001 or CL003	1.03274e-78	1	1	1
CL0109	HQ026746	Aspergillus fumigatus isolate alignments CL001 or CL003	4.77102e-82	1	1	1
CL0110	HQ026746	Aspergillus fumigatus isolate alignments CL001 or CL003	1.03274e-78	0	3	3
CL0111	HQ026746	Aspergillus fumigatus isolate alignment CL004	1.71596e-81	1	1	2
CL0112	HQ026746	Aspergillus fumigatus isolate alignments CL001 or CL003	4.77102e-82	2	0	2
CL0113	MK632011	Aspergillus niger isolate alignment CL006	2.9107e-74	0	1	1
CL0114	MK632011	Aspergillus niger isolate alignment CL006	1.33519e-82	0	2	1
CL0115	HQ026746	Aspergillus fumigatus isolate alignments CL001 or CL003	2.21974e-80	1	3	0
CL0116	KP963667	Solicoccozyma sp	1.03769e-118	1	2	1
CL0118	MK632011	Aspergillus niger isolate alignment CL006	2.9107e-74	1	4	2
CL0119	MK632011	Aspergillus niger isolate alignment CL006	1.72718e-81	1	0	4
CL0120	MK632011	Aspergillus niger isolate alignment CL006	1.72718e-81	0	1	3
CL0121	MK632011	Aspergillus niger isolate alignment CL006	6.25614e-76	1	2	1
CL0122	HQ026746	Aspergillus fumigatus isolate alignments CL001 or CL003	4.80489e-77	0	4	1
CL0123	HQ026746	Aspergillus fumigatus isolate alignments CL001 or CL003	7.7269e-70	1	1	0
CL0124	HQ026746	Aspergillus fumigatus isolate alignments CL001 or CL003	4.77102e-82	2	1	0
CL0125	HQ026746	Aspergillus fumigatus isolate alignments CL001 or CL003	1.03274e-78	0	2	1
CL0126	HQ026746	Aspergillus fumigatus isolate alignments CL001 or CL003	4.80489e-77	0	2	2
CL0127	HQ026746	Aspergillus fumigatus isolate alignments CL001 or CL003	1.02546e-83	1	1	1
CL0128	HQ026746	Aspergillus fumigatus isolate alignments CL001 or CL003	1.02546e-83	1	0	1
CL0129	MK632011	Aspergillus niger isolate alignment CL006	1.72718e-81	1	0	2
CL0130	HQ026746	Aspergillus fumigatus isolate alignments CL001 or CL003	1.02546e-83	2	0	1
CL0131	HQ026746	Aspergillus fumigatus isolate alignments CL001 or CL003	4.80489e-77	1	1	0
CL0132	HQ026746	Aspergillus fumigatus isolate alignments CL001 or CL003	2.20409e-85	1	1	0
CL0133	HQ026746	Aspergillus fumigatus isolate alignments CL001 or CL003	1.02546e-83	1	0	0
CL0134	HQ026746	Aspergillus fumigatus isolate alignments CL001 or CL003	1.02546e-83	1	0	1
CL0135	HQ026746	Aspergillus fumigatus isolate alignments CL001 or CL003	4.77102e-82	1	0	0
CL0136	HQ026746	Aspergillus fumigatus isolate alignments CL001 or CL003	6.05069e-81	2	0	0
CL0137	MK632011	Aspergillus niger isolate alignment CL006	1.34467e-77	0	2	1
CL0138	KT373973	Ascosphaera apis	3.4699e-82	0	0	0
CL0139	MK632011	Aspergillus niger isolate alignment CL006	2.89018e-79	0	4	2
CL0140	KP698342	Ascomycota sp	5.30461e-75	0	1	1
CL0141	HQ026746	Aspergillus fumigatus isolate alignments CL001 or CL003	1.03274e-78	0	1	1
CL0142	HQ026746	Aspergillus fumigatus isolate alignments CL001 or CL003	7.87924e-80	2	1	0
CL0143	MK632011	Aspergillus niger isolate alignment CL006	6.25614e-76	1	3	1
CL0144	MK632011	Aspergillus niger isolate alignment CL006	3.71233e-83	0	1	4
CL0145	KU163889	Fungi sp	1.56747e-142	1	0	1
CL0146	MK632011	Aspergillus niger isolate alignment CL006	3.71233e-83	0	0	1
CL0147	MK632011	Aspergillus niger isolate alignment CL006	6.25614e-76	0	2	1
CL0148	MK632011	Aspergillus niger isolate alignment CL006	6.25614e-76	0	1	1
CL0149	MK632011	Aspergillus niger isolate alignment CL006	6.21552e-76	0	3	1
CL0150	HQ026746	Aspergillus fumigatus isolate alignments CL001 or CL003	4.77102e-82	1	1	0
CL0151	HQ026746	Aspergillus fumigatus isolate alignments CL001 or CL003	1.02546e-83	1	1	2
CL0152	HQ026746	Aspergillus fumigatus isolate alignments CL001 or CL003	1.03274e-78	1	1	1
CL0153	HQ026746	Aspergillus fumigatus isolate alignments CL001 or CL003	1.02546e-83	0	0	0
CL0154	HQ026746	Aspergillus fumigatus isolate alignments CL001 or CL003	6.49425e-31	0	0	4
CL0155	HQ026746	Aspergillus fumigatus isolate alignments CL001 or CL003	4.77102e-82	1	1	1
CL0156	MK632011	Aspergillus niger isolate alignment CL006	6.25614e-76	0	3	0
CL0157	HQ026746	Aspergillus fumigatus isolate alignments CL001 or CL003	4.77102e-82	0	0	1
CL0158	HQ026746	Aspergillus fumigatus isolate alignments CL001 or CL003	1.69353e-81	1	1	0
CL0159	HQ026746	Aspergillus fumigatus isolate alignments CL001 or CL003	2.21974e-80	0	1	1
CL0160	HQ026746	Aspergillus fumigatus isolate alignments CL001 or CL003	2.2355e-75	0	3	2
CL0161	HG936928	Ascomycota sp	3.66693e-87	0	1	1
CL0162	HQ026746	Aspergillus fumigatus isolate alignments CL001 or CL003	2.21974e-80	0	1	0
CL0163	MK632011	Aspergillus niger isolate alignment CL006	8.03578e-80	0	0	4
CL0164	HQ026746	Aspergillus fumigatus isolate alignments CL001 or CL003	2.21974e-80	0	2	1
CL0165	HQ026746	Aspergillus fumigatus isolate alignments CL001 or CL003	1.02546e-83	1	0	1
CL0166	HQ026746	Aspergillus fumigatus isolate alignments CL001 or CL003	1.02546e-83	1	0	0
CL0167	HQ026746	Aspergillus fumigatus isolate alignments CL001 or CL003	1.70753e-61	0	1	1
CL0168	HQ026746	Aspergillus fumigatus isolate alignments CL001 or CL003	4.8022e-82	1	1	1
CL0169	MK632011	Aspergillus niger isolate alignment CL006	8.03578e-80	0	1	3
CL0170	HQ026746	Aspergillus fumigatus isolate alignments CL001 or CL003	1.02546e-83	1	0	1
CL0171	KF800463	Fungi sp	3.87347e-23	2	1	1
CL0172	HQ026746	Aspergillus fumigatus isolate alignments CL001 or CL003	4.77102e-82	0	1	1
CL0173	HQ026746	Aspergillus fumigatus isolate alignments CL001 or CL003	1.03274e-78	1	1	0
CL0174	HQ026746	Aspergillus fumigatus isolate alignments CL001 or CL003	1.02546e-83	1	1	0
CL0175	HQ026746	Aspergillus fumigatus isolate alignments CL001 or CL003	1.02546e-83	1	0	1
CL0176	MK632011	Aspergillus niger isolate alignment CL006	6.25614e-76	1	3	1
CL0177	HQ026746	Aspergillus fumigatus isolate alignments CL001 or CL003	4.77102e-82	0	0	1
CL0178	MK632011	Aspergillus niger isolate alignment CL006	1.34542e-72	1	1	1
CL0179	HQ026746	Aspergillus fumigatus isolate alignments CL001 or CL003	4.77102e-82	1	1	0
CL0180	HQ026746	Aspergillus fumigatus isolate alignments CL001 or CL003	1.02546e-83	0	1	1
CL0181	HQ026746	Aspergillus fumigatus isolate alignments CL001 or CL003	4.80489e-77	0	2	1
CL0182	HQ026746	Aspergillus fumigatus isolate alignments CL001 or CL003	4.77102e-82	0	1	0
CL0183	HQ026746	Aspergillus fumigatus isolate alignments CL001 or CL003	4.77102e-82	1	4	1
CL0184	MK632011	Aspergillus niger isolate alignment CL006	6.21552e-76	2	1	1
CL0185	KT357664	Chaetomium globosum	4.16529e-76	0	1	0
CL0186	HQ026746	Aspergillus fumigatus isolate alignments CL001 or CL003	4.80489e-77	1	1	1
CL0187	HQ026746	Aspergillus fumigatus isolate alignments CL001 or CL003	1.02546e-83	1	1	0
CL0188	HQ026746	Aspergillus fumigatus isolate alignments CL001 or CL003	4.77102e-82	1	0	0
CL0189	KP991436	Pezizomycetes sp	5.64048e-80	0	1	1
CL0190	KU053509	Meira nashicola	1.1857e-102	0	0	0
CL0191	HQ026746	Aspergillus fumigatus isolate alignments CL001 or CL003	1.02546e-83	1	0	0
CL0192	HQ026746	Aspergillus fumigatus isolate alignments CL001 or CL003	1.02546e-83	1	1	0
CL0193	HQ026746	Aspergillus fumigatus isolate alignments CL001 or CL003	1.03274e-78	1	1	1
CL0194	HQ026746	Aspergillus fumigatus isolate alignments CL001 or CL003	4.77102e-82	0	2	0
CL0195	HQ026746	Aspergillus fumigatus isolate alignments CL001 or CL003	1.02546e-83	1	0	0
CL0196	MK632011	Aspergillus niger isolate alignment CL006	1.33519e-82	0	1	1
CL0197	HQ026746	Aspergillus fumigatus isolate alignments CL001 or CL003	2.87141e-79	1	0	1
CL0198	HQ026746	Aspergillus fumigatus isolate alignments CL001 or CL003	1.02546e-83	0	1	0
CL0199	HQ026746	Aspergillus fumigatus isolate alignments CL001 or CL003	2.20409e-85	1	1	0
CL0200	HQ026746	Aspergillus fumigatus isolate alignments CL001 or CL003	1.03274e-78	0	1	1
CL0201	HQ026746	Aspergillus fumigatus isolate alignments CL001 or CL003	1.02546e-83	0	1	0
CL0202	HQ026746	Aspergillus fumigatus isolate alignments CL001 or CL003	4.77102e-82	1	0	1
CL0203	HQ026746	Aspergillus fumigatus isolate alignments CL001 or CL003	2.2355e-75	1	1	0
CL0204	HQ026746	Aspergillus fumigatus isolate alignments CL001 or CL003	1.03274e-78	0	2	1
CL0205	HQ026746	Aspergillus fumigatus isolate alignments CL001 or CL003	2.2355e-75	1	0	0
CL0206	HQ026746	Aspergillus fumigatus isolate alignments CL001 or CL003	4.77102e-82	1	1	1
CL0207	MK632011	Aspergillus niger isolate alignment CL006	3.71233e-83	0	0	3
CL0208	HQ026746	Aspergillus fumigatus isolate alignments CL001 or CL003	1.02546e-83	1	1	1
CL0209	MK632011	Aspergillus niger isolate alignment CL006	3.71233e-83	1	0	4
CL0210	MK632011	Aspergillus niger isolate alignment CL006	3.73868e-78	0	0	2
CL0211	MK632011	Aspergillus niger isolate alignment CL006	1.73944e-76	0	1	2
CL0212	HQ026746	Aspergillus fumigatus isolate alignments CL001 or CL003	1.02546e-83	0	1	0
CL0213	KP067274	Syncephalastrum racemosum isolate alignments CL002, CL005 or CL007	5.66132e-72	1	1	1
CL0214	HQ026746	Aspergillus fumigatus isolate alignments CL001 or CL003	4.80489e-77	0	1	1
CL0215	KT719194	Umbelopsis sp	1.93926e-100	0	1	0
CL0216	HQ026746	Aspergillus fumigatus isolate alignments CL001 or CL003	4.77102e-82	0	1	1
CL0217	HQ026746	Aspergillus fumigatus isolate alignments CL001 or CL003	4.80489e-77	1	0	2
CL0218	MK632011	Aspergillus niger isolate alignment CL006	1.35422e-72	0	0	2
CL0219	HQ026746	Aspergillus fumigatus isolate alignments CL001 or CL003	1.02546e-83	0	1	0
CL0220	MK632011	Aspergillus niger isolate alignment CL006	6.25614e-76	0	1	1
CL0221	HQ026746	Aspergillus fumigatus isolate alignments CL001 or CL003	2.20409e-85	1	0	1
CL0222	MK632011	Aspergillus niger isolate alignment CL006	2.8918e-74	0	1	1
CL0223	KT695399	Parmelia sulcata	5.21607e-70	2	0	0
CL0224	HQ026746	Aspergillus fumigatus isolate alignments CL001 or CL003	2.20409e-85	1	1	0
CL0225	HQ026746	Aspergillus fumigatus isolate alignments CL001 or CL003	4.77102e-82	0	0	1
CL0226	HQ026746	Aspergillus fumigatus isolate alignments CL001 or CL003	1.02546e-83	0	0	1
CL0227	MK632011	Aspergillus niger isolate alignment CL006	2.85265e-79	0	0	3
CL0228	HQ026746	Aspergillus fumigatus isolate alignments CL001 or CL003	1.02546e-83	1	1	0
CL0229	HQ026746	Aspergillus fumigatus isolate alignments CL001 or CL003	2.21974e-80	1	0	0
CL0230	HQ026746	Aspergillus fumigatus isolate alignment CL001	5.70991e-62	0	0	0
CL0231	HQ026746	Aspergillus fumigatus isolate alignments CL001 or CL003	2.20409e-85	1	1	1
CL0232	HQ026746	Aspergillus fumigatus isolate alignments CL001 or CL003	1.02546e-83	1	1	0
CL0233	MK632011	Aspergillus niger isolate alignment CL006	6.25614e-76	0	1	2
CL0234	MK632011	Aspergillus niger isolate alignment CL006	1.34467e-77	0	1	2
CL0235	HQ026746	Aspergillus fumigatus isolate alignments CL001 or CL003	2.21974e-80	1	1	1
CL0236	HQ026746	Aspergillus fumigatus isolate alignments CL001 or CL003	2.2355e-75	0	1	1
CL0237	HQ026746	Aspergillus fumigatus isolate alignments CL001 or CL003	1.02546e-83	1	1	1
