# Supplementary material for: Increased Production of Pathogenic, Airborne Fungal Spores upon Exposure of a Soil Mycobiota to Chlorinated Aromatic Hydrocarbon Pollutants
Source: Microbiol Spectr. 2023 Jun 7;11(4):e00667-23. doi: 10.1128/spectrum.00667-23 (PMC10434042; doi:10.1128/spectrum.00667-23)
Supplement: Supplemental file 3 — Supplemental material. Download spectrum.00667-23-s0003.xlsx, XLSX file, 0.02 MB [file spectrum.00667-23-s0003.xlsx]

## Sheet: Infection experiments Airborne
	Experiment 1
	Blank consist of saline solution; TCS and PCP extract stand for the organic extracts obtained from each airborne spore population (dried and resuspended in saline solution); Spores control, TCS and PCP stand for the airborne spores produced under unpolluted (control), TCS and PCP conditions respectively, using a total of 10^6 spores.
		Time (h)
	Survival	0	24	48	72	96	120
	Blank	10	10	10	10	10	10
	TCS extract	10	10	10	10	10	10
	PCP extrac	10	10	10	10	10	10
	Spores Control	10	10	10	10	10	10
	Spores TCS	10	9	3	2	2	1
	Spores PCP	10	10	8	4	4	3
	Experiment 2
		Time (h)
	Survival	0	24	48	72	96	120
	Blank	10	10	10	10	10	10
	TCS extract	10	10	10	10	10	10
	PCP extrac	10	10	10	10	10	10
	Spores Control	10	10	10	10	10	10
	Spores TCS	10	10	3	1	1	1
	Spores PCP	10	10	8	3	3	3
	Experiment 3
		Time (h)
	Survival	0	24	48	72	96	120
	Blank	10	10	10	10	10	10
	TCS extract	10	10	10	10	10	10
	PCP extrac	10	10	10	10	10	10
	Spores Control	10	10	10	10	10	10
	Spores TCS	10	10	2	2	2	1
	Spores PCP	10	10	8	4	3	3

## Sheet: Infection Experiments Consortia
	Experiment 1
	Blank consist of saline solution; Test were done with a total of 10^7 spores.
		Time (h)
	Survival	0	24	48	72	96
	Blank	10	10	10	10	10
	Clinical isolate (AF18)	10	10	0	0	0
	AEM007 + AEM008	10	10	5	3	2
	AEM014 + AEM015	10	10	5	3	2
	Experiment 2
		Time (h)
	Survival	0	24	48	72	96
	Blank	10	10	10	10	10
	Clinical isolate (AF18)	10	10	1	1	1
	AEM007 + AEM008	10	10	2	2	1
	AEM014 + AEM015	10	10	5	3	3
	Experiment 3
		Time (h)
	Survival	0	24	48	72	96
	Blank	10	10	10	10	10
	Clinical isolate (AF18)	10	10	1	1	0
	AEM007 + AEM008	10	10	2	2	0
	AEM014 + AEM015	10	10	6	3	2
