# Supplementary material for: Increased Production of Pathogenic, Airborne Fungal Spores upon Exposure of a Soil Mycobiota to Chlorinated Aromatic Hydrocarbon Pollutants
Source: Microbiol Spectr. 2023 Jun 7;11(4):e00667-23. doi: 10.1128/spectrum.00667-23 (PMC10434042; doi:10.1128/spectrum.00667-23)
Supplement: Supplemental file 4 — Supplemental material. Download spectrum.00667-23-s0004.xls, XLS file, 0.03 MB [file spectrum.00667-23-s0004.xls]

## Sheet: Supplementary Dataset 3
>AEM004
AAGGGAGTCATCGAGTCTTTGAACGCACATTGCGCCCCCGGGTATTCCGGGGGGCATGCCTGTCCGAGCGTCATTGCTGCCCTCAAGCACGGCTTGTGTGTTGGGCCCCCGTCCCCCTCTCCCGGGGGACGGGCCCGAAAGGCAGCGGCGGCACCGCGTCCGGTCCTCGAGCGTATGGGGCTTTGTCACCTGCTCTGTAGGCCCGGCCGGCGCCAGCCGACACCCAACTTTATTTTTCTAAGGTTGACCTCGGATCAGGAAGAGATACCCGCTGAACTTAAGCATACCAATAAGCGGAGGAA
>AEM005
-------------------------------TGCCCCCGTAGGCCTGTCCTGCGGGTATGCTTGTTTCAGTACAACTATAAACCCACAAATGACATTTTTTTTTTTGAAATGTCCATTGTGATTGGGATGTCAAAGGGAAACCTTTCATCCTGAAAATGAGTCCATAGGATTAAAAATCAATTGAGGTTTTTTTTTTTCCTTTGCATCAAATTTTTTTCAATTAAAAAAAAACCAATTGGAAAAATCAAACCCATCAAACCCAATTCAAACCCGTTGTCGAAAATCAAAAAGAATTCCCCCCTAAACTTAACCAAATCAAAAAGCGAAAAAAA
>AEM006
TTGTGAGTCATCGAGTCTTTGAACGCACATTGAACCCCCCGGGATTCCGGGGGGCATGCCTGTCCGAGCGTCATTGCTGCCCTCAAGCACGGCTTGTGTGTTGGGCCCCCGTCCCCCTCTCCCGGGGGACGGGCCCGAAAGGCAGCGGCGGCACCGCGTCCGGTCCTCGAGCGTATGGGGCTTTGTCACCTGCTCTGTAGGCCCGGCCGGCGCCAGCCGACACCCAACTTTATTTTTCTAAGGTTGACCTCGGATCAGGTAGGAACACCCGCTGAACTTAAGCATATCAATAAGACAGGAGGAA
>AEM007
TTGTGAGTCATCGAGTCTTTGAACGCACATTGCGCCCCCTGGTATTCCGGGGGGCATGCCTGTCCGAGCGTCATTGCTGCCCTCAAGCACGGCTTGTGTGTTGGGCCCCCGTCCCCCTCTCCCGGGGGACGGGCCCGAAAGGCAGCGGCGGCACCGCGTCCGGTCCTCGAGCGTATGGGGCTTTGTCACCTGCTCTGTAGGCCCGGCCGGCGCCAGCCGACACCCAACTTTATTTTCTAAGGTTGACCTCGGATCAGGTAGGATCCGTT
>AEM008
TTGTGAGTCATCGAGTCTTTGAACGCACATTGCGCCCCCCGGGATTCCGGGGGGCATGCCTGTCCGAGCGTCATTGCTGCCCTCAAGCACGGCTTGTGTGTTGGGCCCCCGTCCCCCTCTCCCGGGGGACGGGCCCGAAAGGCAGCGGCGGCACCGCGTCCGGTCCTCGAGCGTATGGGGCTTTGTCACCTGCTCTGTAGGCCCGGCCGGCGCCAGCCGACACCCAACTTTATTTTTCTAAGGTTGACCTCGGATCAGGTAGGAACACCCGCTGAACTTAAGCATATCAATAAGCGGAGGAA
>AEM009
CATGTGAGTCATCGAGTCTTTGAACGCACATTGCGCCCCCGGGTATTCCGGGGGGCATGCCTGTCCGAGCGTCATTGCTGCCCTCAAGCACGGCTTGTGTGTTGGGCCCCCGTCCCCCTCTCCCGGGGGACGGGCCCGAAAGGCAGCGGCGGCACCGCGTCCGGTCCTCGAGCGTATGGGGCTTTGTCACCTGCTCTGTAGGCCCGGCCGGCGCCAGCCGACACCCAACTTTATTTTTCTAAGGTTGACCTCGGATCAGGTAGGAACACCCGCTGAACTTAAGCATATCAATAAGCAGAGACGAA
>AEM010
--TTTG-GTTAT-GGGTTTTTGAACGCCCCCTGCCCCCTTTGGGTTGTCCTTG-GGGTATGGTTGTTTCAGTACAAATATAAACCCCCAAAAGACATTTTTTTTTTTGAAATGTCCATTGTGATTGGGATGTCAAAGGGAAACCTTTCATCCTGAAAAAGAGTCCATAGGATTAAAAATCAAATGAGGTTTTTTTTTTTCCTTTGCATCAAATTTTTTTCAATTAGAAAAAAAGCAATTGGGAAAATCAAATCCATCAATACCAATTCAAACCCGTTGTCGAAAAGAAGAAAGAATCACCC---------------------------------
>AEM011
ATTGGGGANCCTACCTGATCCGAGGTCAACCTGGGAAAAATGGTTGGAAAACGTCGGCAGGCGCCGGCCAATCCTACAGAGCATGTGACAAAGCCCCATACGCTCGAGGATCGGACGCGGTGCCGCCGCTGCCTTTCGGGCCCGTCCCCCCGGAGAGGGGGACGGCGACCCAACACACAAGCCGGGCTTGAGGGCAGCAATGACGCTCGGACAGGCATGCCCCCCGGAATACCAGGGGGCGCAATGTGCGTTCAAAGACTCGATGACTCACAAA
>AEM012
ATGGGAGTCATCGAGTCTTTGAACGCACATTGCGCCCCCCGGGATTCCGGGGGGCATGCCTGTCCGAGCGTCATTGCTGCCCTCAAGCACGGCTTGTGTGTTGGGCCCCCGTCCCCCTCTCCCGGGGGACGGGCCCGAAAGGCAGCGGCGGCACCGCGTCCGGTCCTCGAGCGTATGGGGCTTTGTCACCTGCTCTGTAGGCCCGGCCGGCGCCAGCCGACACCCAACTTTATTTTTCTAAAGGTTGACCTCGGATCAGGTAGGAACACCCGCTGAACTTAAGCATATCAATAAGCGGACGAA
>AEM013
--TTTG-GT--T-G-GTTTTTGAA-CGCCCCCTGCCCCCCTTGGG----GTGGCCTTGGGGTATGCTTGTTTCAGTACAACTATAAACCCACAAAAGACATTTTTTTTTTTGAAATGTCCATTGTGATTGGGATGTCAAAGGGAAACCTTTCATCCTGAAAAAGAGTCCATAGGATTAAAAATCAAATGAGGTTTTTTTTTTTCCTTTGCATCAAATTTTTTTCAATTAAAAAAAAACCAATTGGAAAAATCAAACCCATCAAAACCAATTCAAACCCTGTGGCTAAAATCAAATAGAATTCCCCCCTAAACTTAA-CA-ATCAAAAA--GAAAAAAG
>AEM014
ACTGGGGGTCCTACCTGATCCGAGGTCAACCTGGGAAAAATGGTTGGAAAACGTCGGCAGGCGCCGGCCAATCCTACAGAGCATGTGACAAAGCCCCATACGCTCGAGGATCGGACGCGGTGCCGCCGCTGCCTTTCGGGCCCGTCCCCCCGGAGAGGGGGACGGCGACCCAACACACAAGCCGGGCTTGAGGGCAGCAATGACGCTCGGACAGGCATGCCCCCCGGAATACCAGGGGGCGCAATGTGCGTTCAAAGACTCGATGACTCACAAA
>AEM015
AATGTGAGTCATCGAGTCTTTGAACGCACATTGCGCCCCCCGGGAATCCGGGGGGCATGCCTGTCCGAGCGTCATTGCTGCCCTCAAGCACGGCTTGTGTGTTGGGCCCCCGTCCCCCTCTCCCGGGGGACGGGCCCGAAAGGCAGCGGCGGCACCGCGTCCGGTCCTCGAGCGTATGGGGCTTTGTCACCTGCTCTGTAGGCCCGGCCGGCGCCAGCCGACACCCAACTTTATTTTTCTAAGGTTGACCTCGGATCAGGTAGGAATACCCACTGAACTTAAGCATATCAATAAGCGGAGGAAA
