# Supplementary material for: Increased Production of Pathogenic, Airborne Fungal Spores upon Exposure of a Soil Mycobiota to Chlorinated Aromatic Hydrocarbon Pollutants
Source: Microbiol Spectr. 2023 Jun 7;11(4):e00667-23. doi: 10.1128/spectrum.00667-23 (PMC10434042; doi:10.1128/spectrum.00667-23)
Supplement: Supplemental file 5 — Supplemental material. Download spectrum.00667-23-s0005.xlsx, XLSX file, 0.02 MB [file spectrum.00667-23-s0005.xlsx]

## Sheet: Supplementary Dataset 4
	XLSTAT 2014.5.03 - Comparison of k samples (Kruskal-Wallis, Friedman, ...) - on 03/03/2022 at 12:39:09
	Samples: Workbook = Integrated_results_MC3000.xlsx / Sheet = Survival isolates / Range = 'Survival isolates'!$G$20:$T$30 / 10 rows and 14 columns
	Significance level (%): 5
	p-value: Monte Carlo method
	Maximum time (s): 180
	Number of simulations: 10000
	Seed (random numbers): 1257217383
	Summary statistics:
	Variable	Observations	Obs. with missing data	Obs. without missing data	Minimum	Maximum	Mean	Std. deviation
	Blank	10	0	10	97	97	97	0
	Clinical isolate	10	0	10	46	96	55	16.3095
	AEM004	10	0	10	72	97	94.4	7.87683
	AEM005	10	0	10	97	97	97	0
	AEM006	10	0	10	72	97	91.7	10.3928
	AEM007	10	0	10	72	97	89	11.7379
	AEM008	10	0	10	48	97	72.4	25.7216
	AEM009	10	0	10	72	97	93.9	7.7093
	AEM010	10	0	10	97	97	97	0
	AEM011	10	0	10	96	97	96.8	0.421637
	AEM012	10	0	10	72	97	86.8	12.7436
	AEM013	10	0	10	97	97	97	0
	AEM014	10	0	10	48	97	86.8	17.0411
	AEM015	10	0	10	48	97	69.7	17.8764
	Kruskal-Wallis test:
	K	75.7388
	p-value (Two-tailed)	< 0.0001
	alpha	0.05
	The p-value has been computed using 10000 Monte Carlo simulations. Time elapsed: 0s.
	99% confidence interval on the p-value:
	0	0
	Test interpretation:
	H0: The samples come from the same population.
	Ha: The samples do not come from the same population.
	As the computed p-value is lower than the significance level alpha=0.05, one should reject the null hypothesis H0, and accept the alternative hypothesis Ha.
	The risk to reject the null hypothesis H0 while it is true is lower than 0.01%.
	Ties have been detected in the data and the appropriate corrections have been applied.
	Multiple pairwise comparisons using the Conover-Iman procedure / Two-tailed test:
	Sample	Frequency	Sum of ranks	Mean of ranks	Groups
	Clinical isolate	10	143.5	14.35	D
	AEM015	10	313.5	31.35	D	C
	AEM008	10	500.5	50.05	D	C	B
	AEM007	10	528	52.8	D	C	B
	AEM012	10	610	61		C	B	A
	AEM014	10	614.5	61.45		C	B	A
	AEM009	10	624	62.4		C	B	A
	AEM006	10	706	70.6		C	B	A
	AEM004	10	884	88.4			B	A
	AEM011	10	906	90.6			B	A
	Blank	10	1010	101				A
	AEM005	10	1010	101				A
	AEM010	10	1010	101				A
	AEM013	10	1010	101				A
	Table of pairwise differences:
		Blank	Clinical isolate	AEM004	AEM005	AEM006	AEM007	AEM008	AEM009	AEM010	AEM011	AEM012	AEM013	AEM014	AEM015
	Blank	0	86.65	12.6	0	30.4	48.2	50.95	38.6	0	10.4	40	0	39.55	69.65
	Clinical isolate	-86.65	0	-74.05	-86.65	-56.25	-38.45	-35.7	-48.05	-86.65	-76.25	-46.65	-86.65	-47.1	-17
	AEM004	-12.6	74.05	0	-12.6	17.8	35.6	38.35	26	-12.6	-2.2	27.4	-12.6	26.95	57.05
	AEM005	0	86.65	12.6	0	30.4	48.2	50.95	38.6	0	10.4	40	0	39.55	69.65
	AEM006	-30.4	56.25	-17.8	-30.4	0	17.8	20.55	8.2	-30.4	-20	9.6	-30.4	9.15	39.25
	AEM007	-48.2	38.45	-35.6	-48.2	-17.8	0	2.75	-9.6	-48.2	-37.8	-8.2	-48.2	-8.65	21.45
	AEM008	-50.95	35.7	-38.35	-50.95	-20.55	-2.75	0	-12.35	-50.95	-40.55	-10.95	-50.95	-11.4	18.7
	AEM009	-38.6	48.05	-26	-38.6	-8.2	9.6	12.35	0	-38.6	-28.2	1.4	-38.6	0.95	31.05
	AEM010	0	86.65	12.6	0	30.4	48.2	50.95	38.6	0	10.4	40	0	39.55	69.65
	AEM011	-10.4	76.25	2.2	-10.4	20	37.8	40.55	28.2	-10.4	0	29.6	-10.4	29.15	59.25
	AEM012	-40	46.65	-27.4	-40	-9.6	8.2	10.95	-1.4	-40	-29.6	0	-40	-0.45	29.65
	AEM013	0	86.65	12.6	0	30.4	48.2	50.95	38.6	0	10.4	40	0	39.55	69.65
	AEM014	-39.55	47.1	-26.95	-39.55	-9.15	8.65	11.4	-0.95	-39.55	-29.15	0.45	-39.55	0	30.1
	AEM015	-69.65	17	-57.05	-69.65	-39.25	-21.45	-18.7	-31.05	-69.65	-59.25	-29.65	-69.65	-30.1	0
	Critical difference: 41.0365
	p-values:
		Blank	Clinical isolate	AEM004	AEM005	AEM006	AEM007	AEM008	AEM009	AEM010	AEM011	AEM012	AEM013	AEM014	AEM015
	Blank	1	< 0.0001	0.278301	1	0.00968175	< 0.0001	< 0.0001	0.00111836	1	0.370512	0.000746213	1	0.000850798	< 0.0001
	Clinical isolate	< 0.0001	1	< 0.0001	< 0.0001	< 0.0001	0.0011672	0.00250199	< 0.0001	< 0.0001	< 0.0001	< 0.0001	< 0.0001	< 0.0001	0.144305
	AEM004	0.278301	< 0.0001	1	0.278301	0.126505	0.00257037	0.00120086	0.0263919	0.278301	0.849525	0.0194156	0.278301	0.0214556	< 0.0001
	AEM005	1	< 0.0001	0.278301	1	0.00968175	< 0.0001	< 0.0001	0.00111836	1	0.370512	0.000746213	1	0.000850798	< 0.0001
	AEM006	0.00968175	< 0.0001	0.126505	0.00968175	1	0.126505	0.0781711	0.479874	0.00968175	0.08638	0.408337	0.00968175	0.4306	0.000928001
	AEM007	< 0.0001	0.0011672	0.00257037	< 0.0001	0.126505	1	0.812543	0.408337	< 0.0001	0.00140279	0.479874	< 0.0001	0.456155	0.0661314
	AEM008	< 0.0001	0.00250199	0.00120086	< 0.0001	0.0781711	0.812543	1	0.287904	< 0.0001	0.000634782	0.345829	< 0.0001	0.326441	0.108599
	AEM009	0.00111836	< 0.0001	0.0263919	0.00111836	0.479874	0.408337	0.287904	1	0.00111836	0.016209	0.903898	0.00111836	0.934701	0.0082707
	AEM010	1	< 0.0001	0.278301	1	0.00968175	< 0.0001	< 0.0001	0.00111836	1	0.370512	0.000746213	1	0.000850798	< 0.0001
	AEM011	0.370512	< 0.0001	0.849525	0.370512	0.08638	0.00140279	0.000634782	0.016209	0.370512	1	0.0117145	0.370512	0.0130193	< 0.0001
	AEM012	0.000746213	< 0.0001	0.0194156	0.000746213	0.408337	0.479874	0.345829	0.903898	0.000746213	0.0117145	1	0.000746213	0.969042	0.011577
	AEM013	1	< 0.0001	0.278301	1	0.00968175	< 0.0001	< 0.0001	0.00111836	1	0.370512	0.000746213	1	0.000850798	< 0.0001
	AEM014	0.000850798	< 0.0001	0.0214556	0.000850798	0.4306	0.456155	0.326441	0.934701	0.000850798	0.0130193	0.969042	0.000850798	1	0.0104035
	AEM015	< 0.0001	0.144305	< 0.0001	< 0.0001	0.000928001	0.0661314	0.108599	0.0082707	< 0.0001	< 0.0001	0.011577	< 0.0001	0.0104035	1
	Bonferroni corrected significance level: 0.0005
	Significant differences:
		Blank	Clinical isolate	AEM004	AEM005	AEM006	AEM007	AEM008	AEM009	AEM010	AEM011	AEM012	AEM013	AEM014	AEM015
	Blank	No	Yes	No	No	No	Yes	Yes	No	No	No	No	No	No	Yes
	Clinical isolate	Yes	No	Yes	Yes	Yes	No	No	Yes	Yes	Yes	Yes	Yes	Yes	No
	AEM004	No	Yes	No	No	No	No	No	No	No	No	No	No	No	Yes
	AEM005	No	Yes	No	No	No	Yes	Yes	No	No	No	No	No	No	Yes
	AEM006	No	Yes	No	No	No	No	No	No	No	No	No	No	No	No
	AEM007	Yes	No	No	Yes	No	No	No	No	Yes	No	No	Yes	No	No
	AEM008	Yes	No	No	Yes	No	No	No	No	Yes	No	No	Yes	No	No
	AEM009	No	Yes	No	No	No	No	No	No	No	No	No	No	No	No
	AEM010	No	Yes	No	No	No	Yes	Yes	No	No	No	No	No	No	Yes
	AEM011	No	Yes	No	No	No	No	No	No	No	No	No	No	No	Yes
	AEM012	No	Yes	No	No	No	No	No	No	No	No	No	No	No	No
	AEM013	No	Yes	No	No	No	Yes	Yes	No	No	No	No	No	No	Yes
	AEM014	No	Yes	No	No	No	No	No	No	No	No	No	No	No	No
	AEM015	Yes	No	Yes	Yes	No	No	No	No	Yes	Yes	No	Yes	No	No
